# Supplementary material for: (Acetone-2κO){μ-6,6′-dimeth­oxy-2,2′-[propane-1,2-diylbis(nitrilo­methyl­idyne)]diphenolato-κ81:2O 6,O 1,O 1′,O 6′:O 1,N,N′,O 1′}tris­(nitrato-1κ2 O,O′)copper(II)samarium(III)
Source: Acta Crystallogr Sect E Struct Rep Online. 2009 Jun 27;65(Pt 7):m840–1. doi: 10.1107/S160053680902399X (PMC2969449; doi:10.1107/S160053680902399X)
Supplement: Supplementary file 2 [file e-65-0m840-Isup2.hkl]

# 
# h,k,l, Fc-squared, Fo-squared, sigma(Fo-squared) and status flag 
# 
data_I
_shelx_title ' s6-1 in P2(1)/c                  P21/c' 
_shelx_refln_list_code          4 
_shelx_F_calc_maximum      461.37 
_exptl_crystal_F_000      1579.62 
_reflns_d_resolution_high  0.7700 
 
loop_ 
 _symmetry_equiv_pos_as_xyz 
 'x, y, z' 
 '-x, y+1/2, -z+1/2' 
 '-x, -y, -z' 
 'x, -y-1/2, z-1/2' 
 
_cell_length_a     9.8820 
_cell_length_b    18.8680 
_cell_length_c    15.6310 
_cell_angle_alpha  90.000 
_cell_angle_beta   95.320 
_cell_angle_gamma  90.000 
 
_shelx_F_squared_multiplier     1.000 
 
loop_ 
 _refln_index_h 
 _refln_index_k 
 _refln_index_l 
 _refln_F_squared_calc 
 _refln_F_squared_meas 
 _refln_F_squared_sigma 
 _refln_observed_status 
   2   0   0    76046.51    87392.48   2053.01 o 
   3   0   0      540.01      374.54     47.73 o 
   4   0   0    44976.43    48546.73   1039.40 o 
   5   0   0    16324.05    15950.77    315.13 o 
   6   0   0       44.38       68.85     38.64 o 
   7   0   0     3948.54     3672.24    131.82 o 
   8   0   0      787.85      643.11     75.98 o 
   9   0   0     2501.34     2542.40    119.91 o 
  10   0   0     1263.02     1171.73     74.31 o 
  11   0   0      740.58      919.79     81.58 o 
  12   0   0     1210.88     1233.12    198.04 o 
   2   1   0     1570.05     1249.96     30.00 o 
   3   1   0      220.04      261.51     28.80 o 
   4   1   0        3.87       31.79     17.24 o 
   5   1   0      975.67     1104.20     44.26 o 
   6   1   0      167.90      219.49     33.06 o 
   7   1   0      467.26      563.79     71.24 o 
   8   1   0        8.79       22.76     37.16 o 
   9   1   0     1021.70     1043.08     52.51 o 
  10   1   0      254.69      264.06     44.53 o 
  11   1   0      584.96      619.81     50.22 o 
  12   1   0       67.88       77.47     41.54 o 
   1   2   0     7328.01     1148.40     44.84 o 
   2   2   0     4894.08     4901.90     69.57 o 
   3   2   0    17339.69    17221.09    217.35 o 
   4   2   0     5306.71     5063.70     69.67 o 
   5   2   0    20142.02    19296.27    244.09 o 
   6   2   0      600.49      575.36     35.11 o 
   7   2   0     8504.13     8301.97    169.96 o 
   8   2   0       53.61       77.10     32.73 o 
   9   2   0     2129.81     1888.29     78.72 o 
  10   2   0        0.53       33.63     27.09 o 
  11   2   0      169.75      163.98     37.79 o 
  12   2   0       65.88       80.01     37.31 o 
   1   3   0    14259.97    14635.69    419.43 o 
   2   3   0      309.43      420.54     23.79 o 
   3   3   0     4932.09     4941.10     59.72 o 
   4   3   0    25647.32    25463.98    338.25 o 
   5   3   0     3143.60     3117.61     77.31 o 
   6   3   0    20379.39    19596.05    256.14 o 
   7   3   0      177.43      268.79     32.48 o 
   8   3   0    16091.92    15868.42    284.89 o 
   9   3   0       24.59       18.45     24.66 o 
  10   3   0     1353.97     1354.06     75.15 o 
  11   3   0      425.82      378.82     55.85 o 
  12   3   0       81.08       68.90     30.92 o 
   0   4   0      414.15      280.46     14.68 o 
   1   4   0       49.89      140.80     20.41 o 
   2   4   0     1020.38     1039.37     23.76 o 
   3   4   0     3136.30     2940.56     45.07 o 
   4   4   0       14.47       41.91     17.78 o 
   5   4   0     6919.28     6521.04     89.28 o 
   6   4   0     1035.25     1017.64     62.21 o 
   7   4   0     5780.57     5877.58    117.17 o 
   8   4   0      205.18      206.14     35.72 o 
   9   4   0      772.21      716.57     46.96 o 
  10   4   0       13.17       -0.22     27.55 o 
  11   4   0       80.82       42.97     32.18 o 
  12   4   0        1.73      -15.82     33.08 o 
   1   5   0     8098.89     7885.76    102.03 o 
   2   5   0     1075.16     1019.02     35.42 o 
   3   5   0    18679.71    18982.62    217.56 o 
   4   5   0     3608.56     3814.32     52.32 o 
   5   5   0      337.85      397.42     72.78 o 
   6   5   0      362.76      389.19     38.65 o 
   7   5   0       20.77       49.81     26.37 o 
   8   5   0     1559.54     1661.79     64.72 o 
   9   5   0      985.93     1049.29     42.71 o 
  10   5   0      820.19      982.73     61.66 o 
  11   5   0      904.69     1024.50     72.81 o 
  12   5   0      117.65      145.18     35.14 o 
   0   6   0   105365.90   125514.20   2378.48 o 
   1   6   0     4390.68     4562.24     41.85 o 
   2   6   0    25249.61    24709.56    588.42 o 
   3   6   0     3691.07     4091.11     71.19 o 
   4   6   0    17077.23    17028.86    222.41 o 
   5   6   0     3277.86     3279.77     60.23 o 
   6   6   0      586.57      564.18     45.84 o 
   7   6   0     4582.55     4475.42     88.87 o 
   8   6   0      315.27      303.69     52.43 o 
   9   6   0     2321.71     2265.72     89.17 o 
  10   6   0     1040.47     1020.71     48.00 o 
  11   6   0      654.63      698.04     41.46 o 
  12   6   0      831.00      704.81    116.14 o 
   1   7   0     7828.73     7902.19     61.73 o 
   2   7   0       75.21       40.87      6.64 o 
   3   7   0     1176.03     1251.88     49.05 o 
   4   7   0     3016.07     2845.64     56.14 o 
   5   7   0       98.46       96.31     24.51 o 
   6   7   0      304.46      250.59     24.20 o 
   7   7   0      588.76      562.26     41.07 o 
   8   7   0      266.58      326.10     64.83 o 
   9   7   0      191.37      161.24     38.89 o 
  10   7   0       58.23       59.25     30.68 o 
  11   7   0      154.17      136.23     31.96 o 
  12   7   0        1.00        1.36     26.70 o 
   0   8   0     2530.68     2569.35     27.63 o 
   1   8   0     3248.38     3352.59     29.91 o 
   2   8   0     6896.09     6741.95     83.83 o 
   3   8   0    21968.46    20533.08    687.42 o 
   4   8   0     2393.04     2214.01     46.96 o 
   5   8   0    13437.84    13159.97    175.98 o 
   6   8   0     1332.86     1212.22     36.29 o 
   7   8   0    10504.97    10306.58    159.79 o 
   8   8   0      143.48      222.86     27.93 o 
   9   8   0     2246.14     2225.03     58.76 o 
  10   8   0       97.75       58.34     24.16 o 
  11   8   0      777.01      704.21     50.53 o 
  12   8   0      197.87      229.30     49.26 o 
   1   9   0     4004.42     4019.04     34.80 o 
   2   9   0    21529.79    23004.73    272.11 o 
   3   9   0     2886.82     2648.56     36.94 o 
   4   9   0    26348.71    26453.46    356.51 o 
   5   9   0      900.69      930.92     63.32 o 
   6   9   0    12313.35    11429.25    183.17 o 
   7   9   0        3.52       18.30     29.96 o 
   8   9   0     4904.08     4696.40    142.57 o 
   9   9   0        9.75       24.45     20.56 o 
  10   9   0      853.90      784.67     49.79 o 
  11   9   0      246.27      219.21     28.80 o 
   0  10   0     5805.72     5311.51     56.10 o 
   1  10   0     5228.45     5713.92     53.13 o 
   2  10   0     8523.98     8666.09     71.55 o 
   3  10   0       50.19       56.05     14.30 o 
   4  10   0      742.68      715.12     26.93 o 
   5  10   0     3118.28     3114.56     95.10 o 
   6  10   0      539.04      520.60     28.70 o 
   7  10   0       73.42       45.15     18.31 o 
   8  10   0      355.18      407.56     27.95 o 
   9  10   0        2.65       15.41     19.91 o 
  10  10   0       34.56       49.21     22.65 o 
  11  10   0       21.49       23.99     21.56 o 
   1  11   0    25983.91    25254.66    231.66 o 
   2  11   0      752.20      717.40     16.35 o 
   3  11   0    12625.38    12581.19    117.23 o 
   4  11   0     4276.73     4530.41     51.06 o 
   5  11   0     1604.67     1643.12     48.43 o 
   6  11   0      643.33      673.60     34.45 o 
   7  11   0        5.81       10.66     15.38 o 
   8  11   0     1643.07     1669.32     53.75 o 
   9  11   0     1381.15     1276.94     41.46 o 
  10  11   0      889.00      897.45     46.74 o 
  11  11   0      566.90      489.49     41.73 o 
   0  12   0    16207.93    15787.98    177.33 o 
   1  12   0      106.09      125.47     10.31 o 
   2  12   0     9882.22    10183.61     91.47 o 
   3  12   0     2253.78     2439.60     34.15 o 
   4  12   0     7182.29     7408.03     74.55 o 
   5  12   0      791.74      866.82     30.37 o 
   6  12   0      927.21      996.96     33.06 o 
   7  12   0      527.90      529.48     35.85 o 
   8  12   0       79.34      146.97     42.92 o 
   9  12   0      637.86      674.26     31.02 o 
  10  12   0      666.13      595.14     38.08 o 
  11  12   0      125.02      110.79     29.53 o 
   1  13   0      111.30      176.23     15.81 o 
   2  13   0      734.96      609.88     22.81 o 
   3  13   0      590.77      617.25     25.64 o 
   4  13   0     2553.73     2264.58     34.98 o 
   5  13   0      247.45      308.73     16.06 o 
   6  13   0     1361.21     1304.63     37.79 o 
   7  13   0      154.33      106.23     26.44 o 
   8  13   0      994.49      944.93     46.06 o 
   9  13   0        0.05      -16.57     27.24 o 
  10  13   0      128.15      137.55     50.30 o 
   0  14   0     7844.04     7530.88    102.63 o 
   1  14   0      820.47      768.02     17.86 o 
   2  14   0     6502.98     6221.87     58.77 o 
   3  14   0     5845.61     5755.68     56.99 o 
   4  14   0     3347.04     3143.85     47.73 o 
   5  14   0     9082.06     9014.23     95.63 o 
   6  14   0      179.51      178.53     12.04 o 
   7  14   0     5300.75     5096.45    109.57 o 
   8  14   0       41.87       28.02     23.65 o 
   9  14   0     2242.76     2145.85     81.71 o 
  10  14   0      281.63      215.73    120.56 o 
   1  15   0     2490.12     2409.48     34.06 o 
   2  15   0      734.11      869.17     20.57 o 
   3  15   0     2679.52     2578.18     34.47 o 
   4  15   0     3496.34     3730.62     47.84 o 
   5  15   0      986.45      987.54     28.41 o 
   6  15   0     1931.02     1753.48     71.06 o 
   7  15   0       43.39       39.22     12.92 o 
   8  15   0     1421.66     1321.87     36.15 o 
   9  15   0       43.85       42.80     36.72 o 
  10  15   0      192.21      217.88     53.83 o 
   0  16   0     7140.98     7252.96     98.65 o 
   1  16   0       86.38       58.17     14.68 o 
   2  16   0     3756.44     3571.64     40.54 o 
   3  16   0       68.86       68.13     10.09 o 
   4  16   0     1840.82     1772.13     25.72 o 
   5  16   0      243.79      224.64     12.93 o 
   6  16   0       43.33       45.08     13.86 o 
   7  16   0      238.77      261.43     17.01 o 
   8  16   0       53.27       36.37     26.52 o 
   9  16   0      168.84      178.77     52.00 o 
   1  17   0    10110.02     9917.18    105.77 o 
   2  17   0      783.03      776.40     34.16 o 
   3  17   0     4376.12     4032.14     49.27 o 
   4  17   0     1397.57     1336.07     24.82 o 
   5  17   0      943.59      846.07     33.13 o 
   6  17   0     2015.99     1983.50     54.41 o 
   7  17   0       17.60       44.45     28.47 o 
   8  17   0      837.89      811.31     69.60 o 
   9  17   0      155.30       89.01     48.31 o 
   0  18   0     2033.23     1951.45     39.66 o 
   1  18   0        1.86        6.78     11.69 o 
   2  18   0     1841.53     1808.69     31.59 o 
   3  18   0      992.60      958.32     25.44 o 
   4  18   0      179.85      188.89     13.46 o 
   5  18   0      122.72      130.50     13.66 o 
   6  18   0        2.69        2.75     19.64 o 
   7  18   0      215.16      251.93     52.99 o 
   8  18   0      152.45      176.68     41.54 o 
   1  19   0      320.89      357.77     31.52 o 
   2  19   0      198.66      206.04     18.28 o 
   3  19   0      159.63      159.77      9.53 o 
   4  19   0      404.51      360.04     15.79 o 
   5  19   0      226.10      245.17     29.84 o 
   6  19   0      792.47      912.43     48.90 o 
   7  19   0       23.40      -22.49     28.59 o 
   8  19   0      434.97      372.82     78.66 o 
   0  20   0     1930.07     1881.52     51.08 o 
   1  20   0       77.44       66.05     12.92 o 
   2  20   0     2120.32     1873.40     56.42 o 
   3  20   0     1471.50     1451.76     39.43 o 
   4  20   0      368.94      388.46     48.36 o 
   5  20   0     1908.47     1869.09     48.78 o 
   6  20   0      168.72      164.11     32.52 o 
   7  20   0     1764.32     1803.86     77.72 o 
   1  21   0       27.26       13.73     15.85 o 
   2  21   0       34.72       48.03     15.64 o 
   3  21   0       49.32       21.53     21.90 o 
   4  21   0      303.20      270.40     29.12 o 
   5  21   0        1.73        1.09     24.91 o 
   6  21   0      159.49      128.32     41.00 o 
   0  22   0     1892.95     2077.03     86.18 o 
   1  22   0       44.86       68.12     15.31 o 
   2  22   0     1988.20     1988.34     50.76 o 
   3  22   0      470.95      450.52     30.77 o 
   4  22   0      713.23      724.25     35.22 o 
   5  22   0      370.65      413.37     36.07 o 
   1  23   0     2101.41     2102.48     88.96 o 
   2  23   0      239.04      237.97     28.94 o 
   3  23   0     1107.65     1048.90     40.63 o 
   4  23   0      496.86      556.30     56.81 o 
   0  24   0       21.41       28.65     43.59 o 
   1  24   0        7.82        6.85     34.25 o 
   2  24   0        0.56        1.05     17.35 o 
 -12   1   1      245.76      300.90     38.31 o 
 -11   1   1      899.01      924.61     57.89 o 
 -10   1   1     1232.23     1202.76     58.01 o 
  -9   1   1      444.63      411.89     49.98 o 
  -8   1   1     6738.10     6511.84    159.36 o 
  -7   1   1       70.86      141.38     33.32 o 
  -6   1   1     7984.96     7207.13    112.76 o 
  -5   1   1    11339.87    10987.31    151.18 o 
  -4   1   1     8955.02     8362.37    112.09 o 
  -3   1   1    67805.84    72176.38   1226.72 o 
  -2   1   1     9267.51     9443.03    122.56 o 
   2   1   1     3839.11     3172.72     46.40 o 
   3   1   1    30566.90    29733.03    369.78 o 
   4   1   1    13585.21    13599.11    161.88 o 
   5   1   1     4965.63     4753.30     89.35 o 
   6   1   1    12756.07    12048.36    167.58 o 
   7   1   1      534.77      583.55     41.80 o 
   8   1   1     5681.67     5778.12    110.39 o 
   9   1   1       49.02       27.51     30.07 o 
  10   1   1     1129.31     1213.50     58.02 o 
  11   1   1     1126.34     1071.23     67.56 o 
  12   1   1      105.43      143.51     40.59 o 
 -12   2   1      367.63      431.64     60.06 o 
 -11   2   1      705.31      720.81     51.56 o 
 -10   2   1      843.85      722.76     54.47 o 
  -9   2   1     1211.24     1219.46     56.72 o 
  -8   2   1      293.57      341.83     40.20 o 
  -7   2   1     6665.50     6318.25    142.42 o 
  -6   2   1       61.12       86.77     24.63 o 
  -5   2   1    10693.14    10668.80    158.61 o 
  -4   2   1     7028.54     5803.24     80.63 o 
  -3   2   1      212.54      127.61     23.58 o 
  -2   2   1     3190.43     3292.11     75.33 o 
  -1   2   1     6935.83     7642.56     93.32 o 
   1   2   1      224.04      183.13     18.52 o 
   2   2   1      212.45      281.81     26.23 o 
   3   2   1     2310.86     1844.63     34.64 o 
   4   2   1     6395.29     5752.93    118.30 o 
   5   2   1     6664.27     6861.74    105.95 o 
   6   2   1      783.57      876.43     55.01 o 
   7   2   1     6759.96     6392.79    128.67 o 
   8   2   1      340.19      356.46     39.07 o 
   9   2   1     2288.20     2251.62     69.42 o 
  10   2   1      343.50      372.27     49.04 o 
  11   2   1      403.62      476.91     45.20 o 
  12   2   1      533.60      627.10     86.11 o 
 -12   3   1        4.21       -6.63     47.05 o 
 -11   3   1       10.72       -3.62     24.67 o 
 -10   3   1      234.37      202.45     44.44 o 
  -9   3   1      103.24      117.51     38.65 o 
  -8   3   1     1048.32     1128.61     60.20 o 
  -7   3   1       28.48       70.84     27.87 o 
  -6   3   1      387.36      417.54     34.72 o 
  -5   3   1      302.47      337.24     31.20 o 
  -4   3   1     3563.37     3466.96     71.99 o 
  -3   3   1     3591.46     3563.33     55.40 o 
  -2   3   1        1.09       46.67     21.18 o 
  -1   3   1     6614.51     6848.01     52.57 o 
   0   3   1      770.86      856.68      9.14 o 
   1   3   1     8534.80     8790.04     83.85 o 
   2   3   1      414.34      465.69     20.90 o 
   3   3   1     2608.87     2544.85     43.20 o 
   4   3   1     2328.02     2285.22     38.27 o 
   5   3   1     2112.32     1909.06     69.58 o 
   6   3   1       27.43       52.09     33.38 o 
   7   3   1      733.03      800.26     42.31 o 
   8   3   1      123.13       59.00     36.31 o 
   9   3   1       41.11       11.28     33.15 o 
  10   3   1        0.52       11.17     27.79 o 
  11   3   1       20.37       33.02     31.44 o 
  12   3   1       10.63       20.72     40.13 o 
 -12   4   1      443.87      510.42     58.89 o 
 -11   4   1      869.64      989.31     73.09 o 
 -10   4   1      379.44      317.74     37.78 o 
  -9   4   1     3113.87     2954.69     66.57 o 
  -8   4   1        7.20       38.32     49.25 o 
  -7   4   1     8675.20     8632.12    131.90 o 
  -6   4   1      444.49      417.84     27.03 o 
  -5   4   1    16927.88    16497.46    214.20 o 
  -4   4   1    11463.84    10944.57    129.37 o 
  -3   4   1    15851.31    14604.71    164.78 o 
  -2   4   1     7279.48     6669.74     73.55 o 
  -1   4   1     3979.16     3894.81     58.27 o 
   0   4   1    41309.84    47332.02    434.46 o 
   1   4   1     2250.99     2083.74     33.26 o 
   2   4   1      123.24      141.55     12.73 o 
   3   4   1    21619.97    21088.90    249.94 o 
   4   4   1     6814.88     5783.48     68.86 o 
   5   4   1    14446.91    15141.11    197.08 o 
   6   4   1     1716.72     1766.64     45.76 o 
   7   4   1     8189.14     8018.88    144.10 o 
   8   4   1        4.57      -10.98     26.11 o 
   9   4   1     2659.70     2548.54     64.29 o 
  10   4   1      366.99      386.43     37.57 o 
  11   4   1      346.07      363.80     55.18 o 
  12   4   1      580.68      608.10     94.46 o 
 -12   5   1      194.71      187.10     46.76 o 
 -11   5   1      241.46      214.23     34.01 o 
 -10   5   1      807.12      775.34     48.36 o 
  -9   5   1        5.73       24.46     26.73 o 
  -8   5   1     3705.45     3496.79     72.41 o 
  -7   5   1        8.95        8.62     24.27 o 
  -6   5   1     4771.18     4203.95     65.98 o 
  -5   5   1      462.84      452.02     21.22 o 
  -4   5   1     3794.67     3434.55     58.15 o 
  -3   5   1     2970.75     2669.27     42.44 o 
  -2   5   1      131.39      163.10      7.41 o 
  -1   5   1    14028.85    12845.52    102.95 o 
   0   5   1    11716.89    12614.35    107.33 o 
   1   5   1    21983.55    23416.26    240.39 o 
   2   5   1     3275.49     2687.63     41.68 o 
   3   5   1     8609.91     7506.23     82.35 o 
   4   5   1     5863.96     5420.06     74.74 o 
   5   5   1     2399.90     2272.70     59.56 o 
   6   5   1     8419.54     7986.67    109.32 o 
   7   5   1      180.71      146.38     34.42 o 
   8   5   1     4243.95     4277.06     97.56 o 
   9   5   1      130.69      129.87     31.81 o 
  10   5   1      621.10      596.02     39.70 o 
  11   5   1      377.91      395.61     45.54 o 
  12   5   1       94.24       89.52     39.39 o 
 -12   6   1      117.68       77.34     31.95 o 
 -11   6   1       29.31       30.79     30.10 o 
 -10   6   1       88.82       98.09     28.04 o 
  -9   6   1      316.71      345.74     32.39 o 
  -8   6   1      150.71      106.23     24.91 o 
  -7   6   1     1258.38     1367.61     53.39 o 
  -6   6   1       23.81       21.80     18.16 o 
  -5   6   1      788.01      818.08     34.27 o 
  -4   6   1     4164.61     4253.24     52.00 o 
  -3   6   1     5212.36     5664.48     76.05 o 
  -2   6   1    11229.53    11548.83    123.35 o 
  -1   6   1      108.48      107.92      9.84 o 
   0   6   1    20480.87    22737.07    215.85 o 
   1   6   1      312.16      339.10     11.82 o 
   2   6   1     4379.43     4145.43     40.53 o 
   3   6   1     4622.57     5002.60    114.34 o 
   4   6   1     1102.23     1086.05     29.27 o 
   5   6   1      362.64      354.78     30.44 o 
   6   6   1       32.16       22.43     18.24 o 
   7   6   1     1083.25     1131.93     69.85 o 
   8   6   1      903.98      865.29    104.88 o 
   9   6   1      236.67      205.96     29.60 o 
  10   6   1      154.02      184.42     44.43 o 
  11   6   1      110.01      130.82     40.86 o 
  12   6   1      130.38      107.47     32.12 o 
 -12   7   1      202.21      167.65     48.15 o 
 -11   7   1     1108.22     1070.56     52.32 o 
 -10   7   1      964.95      956.40     68.44 o 
  -9   7   1      999.84     1027.83     57.78 o 
  -8   7   1     4695.37     4546.13     87.42 o 
  -7   7   1       45.18       74.24     21.50 o 
  -6   7   1     4526.19     4200.59    104.09 o 
  -5   7   1     4948.62     4780.45     99.78 o 
  -4   7   1    17439.42    17335.79    213.27 o 
  -3   7   1    25287.67    24588.58    306.91 o 
  -2   7   1    11609.97    12281.95    115.58 o 
  -1   7   1    47809.75    48500.10    538.03 o 
   0   7   1      541.28      596.10     11.25 o 
   1   7   1    48063.28    51007.42    543.15 o 
   2   7   1     4392.72     4500.80     54.50 o 
   3   7   1    29627.46    30801.00    511.22 o 
   4   7   1    14810.77    14808.21    178.08 o 
   5   7   1     4816.78     4779.92     70.85 o 
   6   7   1     8106.55     7944.30    117.92 o 
   7   7   1       99.62      156.14     32.31 o 
   8   7   1     6906.76     6704.96    113.60 o 
   9   7   1      698.47      804.06     43.69 o 
  10   7   1     1248.56     1119.91     57.65 o 
  11   7   1      743.98      829.14     43.32 o 
  12   7   1      225.68      210.92     42.58 o 
 -12   8   1      156.78      219.81     54.10 o 
 -11   8   1       83.40      119.47     25.97 o 
 -10   8   1      748.14      772.38     35.87 o 
  -9   8   1      648.36      670.32     85.01 o 
  -8   8   1        7.26       -3.92     22.06 o 
  -7   8   1     1401.42     1203.69    124.59 o 
  -6   8   1      103.80      133.35     22.51 o 
  -5   8   1     3958.90     3674.60     64.90 o 
  -4   8   1     4131.56     3821.46     47.40 o 
  -3   8   1     2465.97     2306.30     38.14 o 
  -2   8   1     3510.09     2999.55     26.67 o 
  -1   8   1     1012.94     1032.78     13.91 o 
   0   8   1    39035.95    41807.46    383.07 o 
   1   8   1      573.61      794.74     16.54 o 
   2   8   1    11648.62    12201.69    103.34 o 
   3   8   1     1241.56     1202.15     36.26 o 
   4   8   1     3496.62     3264.38     45.51 o 
   5   8   1     1370.56     1423.72     32.23 o 
   6   8   1       12.43       38.60     20.07 o 
   7   8   1     2841.69     2534.17    108.56 o 
   8   8   1      297.28      404.50     49.17 o 
   9   8   1      666.68      754.29     43.00 o 
  10   8   1      192.17      252.65     33.26 o 
  11   8   1       91.38       79.60     26.72 o 
 -11   9   1      189.71      161.00     34.07 o 
 -10   9   1      243.83      203.06     31.93 o 
  -9   9   1       17.48        1.31     28.94 o 
  -8   9   1     2210.29     2400.75     69.58 o 
  -7   9   1        6.17       36.08     17.60 o 
  -6   9   1     2721.68     2735.29     54.16 o 
  -5   9   1        4.15       28.96     10.88 o 
  -4   9   1     3150.69     3074.96     51.03 o 
  -3   9   1     2253.25     2312.93     29.24 o 
  -2   9   1      150.72      173.53      8.36 o 
  -1   9   1     1539.34     1715.37     27.79 o 
   0   9   1     4161.49     4984.81     40.91 o 
   1   9   1     1998.89     2016.74     29.12 o 
   2   9   1      536.87      423.14     12.68 o 
   3   9   1     5090.31     5199.25     61.38 o 
   4   9   1    10706.02    10539.55    135.05 o 
   5   9   1     1720.72     1684.85     51.96 o 
   6   9   1     1741.36     1887.20     40.81 o 
   7   9   1      654.70      750.24     34.92 o 
   8   9   1     2746.01     2613.03     60.65 o 
   9   9   1       49.93       45.08     31.00 o 
  10   9   1      246.45      178.84     40.63 o 
  11   9   1       46.27       16.49     44.23 o 
 -11  10   1      413.00      476.24     39.48 o 
 -10  10   1      625.37      539.39     36.38 o 
  -9  10   1     2411.66     2365.21     72.82 o 
  -8  10   1       98.20       31.05     28.83 o 
  -7  10   1     9853.34    10095.69    141.60 o 
  -6  10   1      144.86      117.10     15.04 o 
  -5  10   1    13807.73    13362.67    184.41 o 
  -4  10   1     3280.48     3142.79     39.48 o 
  -3  10   1     4162.52     4071.79     41.06 o 
  -2  10   1     6860.38     6854.18     56.38 o 
  -1  10   1        9.88       24.18      6.11 o 
   0  10   1     5882.75     5531.58     43.61 o 
   1  10   1     1052.44      915.98     15.18 o 
   2  10   1    11947.12    11813.06    107.70 o 
   3  10   1    28865.41    29562.02    313.60 o 
   4  10   1     5396.55     4740.68     58.57 o 
   5  10   1    13371.93    13613.38    211.17 o 
   6  10   1     1466.84     1529.43     35.39 o 
   7  10   1     7346.59     7352.62    113.26 o 
   8  10   1      291.60      180.36     33.80 o 
   9  10   1     2169.85     2159.12     67.93 o 
  10  10   1      434.91      426.86     32.54 o 
  11  10   1      281.09      284.23     31.17 o 
 -11  11   1       33.87       68.73     23.73 o 
 -10  11   1       35.98       56.66     18.94 o 
  -9  11   1        4.36       12.87     24.40 o 
  -8  11   1     2087.11     2000.89     41.15 o 
  -7  11   1       30.74       32.65     16.80 o 
  -6  11   1     5467.22     5388.22     88.29 o 
  -5  11   1        6.78        8.34     16.92 o 
  -4  11   1     3837.85     3548.31     43.75 o 
  -3  11   1       27.56       39.09     11.04 o 
  -2  11   1      179.11      164.17     11.07 o 
  -1  11   1        9.93       27.79     11.57 o 
   0  11   1      462.70      447.36     14.69 o 
   1  11   1      851.99      805.94     14.78 o 
   2  11   1     5077.88     4954.21     53.18 o 
   3  11   1      144.01      123.97     13.46 o 
   4  11   1     5014.77     4887.21     66.98 o 
   5  11   1     1513.98     1464.46     34.36 o 
   6  11   1     3633.95     3594.21     75.65 o 
   7  11   1       84.94       97.37     17.56 o 
   8  11   1      163.53      133.97     32.58 o 
   9  11   1        8.08       36.84     21.56 o 
  10  11   1       33.61       43.70     31.64 o 
  11  11   1       67.40      100.34     40.63 o 
 -11  12   1      288.05      242.37     26.59 o 
 -10  12   1      258.67      268.07     25.59 o 
  -9  12   1      245.04      264.84     31.79 o 
  -8  12   1      143.94      141.03     15.32 o 
  -7  12   1      285.12      242.37     22.68 o 
  -6  12   1      130.48      106.82     18.24 o 
  -5  12   1      224.42      171.47     32.09 o 
  -4  12   1     3373.53     3434.51     42.44 o 
  -3  12   1     1681.64     1842.99     29.27 o 
  -2  12   1    10244.54    10508.84    101.18 o 
  -1  12   1       69.30       48.58     10.12 o 
   0  12   1     8204.86     8646.99     66.93 o 
   1  12   1      426.30      439.14     13.63 o 
   2  12   1     5242.04     5474.31     50.70 o 
   3  12   1      359.33      363.78     17.73 o 
   4  12   1       54.12       49.80     15.33 o 
   5  12   1       99.72       56.42     16.39 o 
   6  12   1      136.46      148.86     22.26 o 
   7  12   1     2446.81     2504.83     53.87 o 
   8  12   1       37.94       30.41     34.57 o 
   9  12   1     1220.27     1125.69     64.23 o 
  10  12   1      181.73      230.92     39.73 o 
  11  12   1      266.12      276.94     30.50 o 
 -10  13   1      887.99      917.92     58.59 o 
  -9  13   1      146.16      148.12     25.62 o 
  -8  13   1      574.61      540.75     65.08 o 
  -7  13   1        2.41       -2.37     14.28 o 
  -6  13   1     2154.96     1976.31     34.98 o 
  -5  13   1     2486.61     2494.69     49.51 o 
  -4  13   1     2985.92     3021.96     42.00 o 
  -3  13   1    13122.56    13093.33    131.14 o 
  -2  13   1     3110.46     3149.05     39.06 o 
  -1  13   1    22606.98    22466.33    208.87 o 
   0  13   1       53.53       87.99      9.77 o 
   1  13   1    15830.82    16128.54    153.31 o 
   2  13   1      392.75      378.95     21.22 o 
   3  13   1     6738.47     6851.13     70.39 o 
   4  13   1     1383.07     1183.70     24.78 o 
   5  13   1       33.27       43.20     12.48 o 
   6  13   1      896.85      897.10     34.78 o 
   7  13   1       29.88       12.88     18.26 o 
   8  13   1     2672.45     2615.17     72.60 o 
   9  13   1      526.07      535.78     47.03 o 
  10  13   1     1041.56     1084.04     79.89 o 
 -10  14   1       18.19       62.73     55.67 o 
  -9  14   1        0.11       17.85     35.24 o 
  -8  14   1      187.20      165.91     21.43 o 
  -7  14   1      234.14      226.16     24.84 o 
  -6  14   1       17.90       38.28     12.11 o 
  -5  14   1       15.74        2.25     10.35 o 
  -4  14   1     1804.06     1912.91     29.04 o 
  -3  14   1       32.36       36.30     11.26 o 
  -2  14   1     2217.32     2150.36     28.58 o 
  -1  14   1       13.73       22.77     11.17 o 
   0  14   1     3819.15     3756.15     38.85 o 
   1  14   1     1450.31     1468.86     26.75 o 
   2  14   1     2248.42     2233.40     28.47 o 
   3  14   1       51.94       76.87     14.50 o 
   4  14   1        1.31       34.05     17.40 o 
   5  14   1      994.90      955.39     31.05 o 
   6  14   1        4.78        5.09     11.98 o 
   7  14   1        0.30      -17.73     17.73 o 
   8  14   1        1.82       20.50     24.18 o 
   9  14   1      253.04      160.24     36.54 o 
  10  14   1      220.21      120.59     62.38 o 
 -10  15   1      281.92      415.65    105.02 o 
  -9  15   1      131.90       71.75     31.66 o 
  -8  15   1     2473.17     2595.87     90.14 o 
  -7  15   1       65.17       46.60     15.41 o 
  -6  15   1     4486.48     4401.22     92.18 o 
  -5  15   1     1228.12     1179.04     28.97 o 
  -4  15   1     4143.62     4193.09     39.06 o 
  -3  15   1     2241.92     2249.05     26.30 o 
  -2  15   1     1664.73     1764.57     36.64 o 
  -1  15   1     7404.58     7876.27     76.87 o 
   0  15   1      402.53      376.59     14.28 o 
   1  15   1     6062.77     6441.25     65.70 o 
   2  15   1     3403.25     3361.92     45.07 o 
   3  15   1     3588.72     3665.48     51.23 o 
   4  15   1     5636.30     5478.21     68.30 o 
   5  15   1     1860.90     1850.12     34.90 o 
   6  15   1     6172.87     6077.59    102.14 o 
   7  15   1        3.40       12.53     11.33 o 
   8  15   1     1227.37     1374.95     47.44 o 
   9  15   1        4.18        1.27     27.74 o 
  10  15   1      189.09      192.33     48.61 o 
  -9  16   1     1041.62     1151.53     77.55 o 
  -8  16   1       22.97        8.38     25.10 o 
  -7  16   1     2835.88     2903.46     75.26 o 
  -6  16   1      244.94      209.46     14.03 o 
  -5  16   1     3754.00     3543.18     97.17 o 
  -4  16   1     1228.25     1184.28     20.47 o 
  -3  16   1     2949.16     2907.64     31.24 o 
  -2  16   1     3086.08     3189.95     44.83 o 
  -1  16   1      337.63      392.49     25.76 o 
   0  16   1     3092.61     3336.22     40.84 o 
   1  16   1      319.07      270.67     15.74 o 
   2  16   1     6710.93     6616.84     70.94 o 
   3  16   1     3460.97     3282.83     40.86 o 
   4  16   1     2957.17     2816.12     38.73 o 
   5  16   1     3613.64     3685.18     78.67 o 
   6  16   1      798.15      819.20     25.95 o 
   7  16   1     2510.30     2406.08     39.94 o 
   8  16   1       16.01       21.25     15.89 o 
   9  16   1      439.90      376.95     53.31 o 
  -9  17   1        1.60        5.11     31.93 o 
  -8  17   1      155.51      171.62     37.54 o 
  -7  17   1        3.38       11.18     22.28 o 
  -6  17   1      137.12      106.13     30.12 o 
  -5  17   1      171.40      166.90     10.36 o 
  -4  17   1      266.47      227.33     10.43 o 
  -3  17   1      401.32      436.80     25.22 o 
  -2  17   1        0.12       10.81      9.48 o 
  -1  17   1     1795.22     1725.16     36.12 o 
   0  17   1       14.32       14.39     11.06 o 
   1  17   1      448.95      535.69     25.25 o 
   2  17   1       65.26       48.43     11.17 o 
   3  17   1       24.60       24.19     12.57 o 
   4  17   1      209.70      203.91     12.59 o 
   5  17   1        4.10        4.05      8.16 o 
   6  17   1      100.40       93.25     13.64 o 
   7  17   1        1.22       10.72     14.78 o 
   8  17   1        0.97       28.55     37.26 o 
   9  17   1       12.08       37.35     40.65 o 
  -8  18   1       33.45       52.08     36.85 o 
  -7  18   1      809.84      826.85     51.79 o 
  -6  18   1      193.13      199.72     29.30 o 
  -5  18   1      649.35      697.79     32.56 o 
  -4  18   1     1539.25     1450.04     61.89 o 
  -3  18   1     1088.21     1069.44     21.69 o 
  -2  18   1     6052.13     6073.64    103.98 o 
  -1  18   1      550.11      494.18     23.29 o 
   0  18   1     7665.47     8035.89    110.37 o 
   1  18   1      192.04      227.38     17.57 o 
   2  18   1     3718.51     3759.39     59.00 o 
   3  18   1       36.38       35.80     12.63 o 
   4  18   1     1405.82     1424.80     36.49 o 
   5  18   1      600.20      526.96     22.54 o 
   6  18   1       20.12       22.15     20.37 o 
   7  18   1      966.44      975.96     66.51 o 
   8  18   1       77.52      109.40     41.43 o 
  -8  19   1      415.81      398.86     54.55 o 
  -7  19   1       20.24      -12.20     29.89 o 
  -6  19   1      568.55      503.07     36.82 o 
  -5  19   1      850.09      874.62     38.83 o 
  -4  19   1      306.71      315.31     26.39 o 
  -3  19   1     2868.91     2644.09     75.14 o 
  -2  19   1      952.69      848.57     27.02 o 
  -1  19   1     7314.29     7667.82     90.21 o 
   0  19   1        7.34        8.21     10.36 o 
   1  19   1     3210.40     3540.77     43.22 o 
   2  19   1        2.15        8.58     11.07 o 
   3  19   1     1862.25     1800.06     46.72 o 
   4  19   1      472.27      408.30     16.71 o 
   5  19   1      170.78      145.94     25.35 o 
   6  19   1      744.62      736.86     57.13 o 
   7  19   1       49.24       13.26     27.88 o 
  -7  20   1      150.75      170.71     50.43 o 
  -6  20   1        8.02        8.46     26.41 o 
  -5  20   1      620.20      689.77     39.91 o 
  -4  20   1       63.09      100.81     26.93 o 
  -3  20   1      144.94      168.24     27.49 o 
  -2  20   1      369.30      330.79     38.14 o 
  -1  20   1       16.48       17.98     16.62 o 
   0  20   1      421.07      437.49     17.72 o 
   1  20   1      179.61      207.09     18.95 o 
   2  20   1        8.03       31.21     11.86 o 
   3  20   1      410.26      488.57     21.17 o 
   4  20   1       33.18       38.17     26.19 o 
   5  20   1      465.09      590.63     86.96 o 
   6  20   1       51.53       53.38     31.24 o 
   7  20   1       61.65       12.91     33.98 o 
  -6  21   1     2412.85     2394.62     92.17 o 
  -5  21   1      237.95      252.07     44.44 o 
  -4  21   1     1816.63     1815.44     44.79 o 
  -3  21   1      451.62      468.98     27.33 o 
  -2  21   1      504.81      573.65     28.82 o 
  -1  21   1     1286.05     1260.12     28.19 o 
   0  21   1      221.10      228.56     23.10 o 
   1  21   1     1369.94     1368.66     46.98 o 
   2  21   1     1892.39     1771.25     44.55 o 
   3  21   1     1378.42     1346.94     39.57 o 
   4  21   1     3078.38     3023.84     66.34 o 
   5  21   1      535.93      601.80     68.95 o 
   6  21   1     1801.41     1758.27    139.93 o 
  -5  22   1     1140.43     1191.08     48.18 o 
  -4  22   1       31.80       19.20     28.92 o 
  -3  22   1      667.42      750.74     44.32 o 
  -2  22   1      228.13      242.82     24.48 o 
  -1  22   1        3.17       22.43     24.66 o 
   0  22   1      279.97      363.62     30.29 o 
   1  22   1      534.82      494.25     22.65 o 
   2  22   1      586.60      672.66     87.55 o 
   3  22   1     1654.22     1642.19     72.27 o 
   4  22   1      298.67      378.95     33.48 o 
   5  22   1     1058.88     1029.31     45.63 o 
  -4  23   1        7.81       43.59     23.37 o 
  -3  23   1      685.74      661.30     30.49 o 
  -2  23   1       40.94       31.25     23.14 o 
  -1  23   1     1146.23     1025.76     40.32 o 
   0  23   1       90.76       87.19     43.59 o 
   1  23   1      908.82      904.57    146.35 o 
   2  23   1       14.22        4.72     16.40 o 
   3  23   1      190.54      182.53     21.70 o 
   4  23   1        9.25        0.55     18.12 o 
  -2  24   1     2522.47     2247.50    128.00 o 
  -1  24   1      103.42       96.18     33.83 o 
   0  24   1     2954.38     3085.29     93.42 o 
   1  24   1        5.44        2.33     26.59 o 
   2  24   1     1746.17     1695.97    193.00 o 
 -12   0   2      865.66      964.04    145.11 o 
 -11   0   2      190.68      232.44     49.23 o 
 -10   0   2     1082.33     1097.17     84.60 o 
  -9   0   2      745.80      569.80    274.65 o 
  -8   0   2      128.30      139.64     47.46 o 
  -7   0   2     6801.32     6779.36    165.65 o 
  -6   0   2     2801.23     2548.63    100.27 o 
  -5   0   2     6931.93     7218.41    144.37 o 
  -4   0   2    95988.30   110047.66   3030.98 o 
  -3   0   2    92884.16   113640.75   3046.87 o 
  -2   0   2   212865.16   234046.02   8111.13 o 
  -1   0   2     4716.21     4950.11     54.03 o 
   1   0   2      101.68      372.14     13.76 o 
   2   0   2    14586.70    16227.87    284.16 o 
   3   0   2     2171.42     2029.52     60.72 o 
   4   0   2    13117.18    12633.61    222.61 o 
   5   0   2     4597.32     4235.28    103.66 o 
   6   0   2     2981.65     2812.08     77.45 o 
   7   0   2     5581.14     5250.11    131.40 o 
   8   0   2     1523.89     1606.62    105.71 o 
   9   0   2     5114.93     5072.56    163.92 o 
  10   0   2     1705.90     1469.16     84.94 o 
  11   0   2     1029.07      926.69    217.97 o 
  12   0   2     1499.23     1354.34    104.00 o 
 -12   1   2       20.67        0.09     37.57 o 
 -11   1   2      362.21      471.85     44.62 o 
 -10   1   2        1.49       -0.75     23.22 o 
  -9   1   2      358.09      366.42     46.38 o 
  -8   1   2       73.46      165.64     37.30 o 
  -7   1   2      217.09      199.46     32.43 o 
  -6   1   2       50.53       98.87     27.52 o 
  -5   1   2     5888.59     6174.96    124.18 o 
  -4   1   2     5297.11     6418.81     98.02 o 
  -3   1   2    81852.38    91276.27   1649.22 o 
  -2   1   2    93081.77   108513.76   2059.74 o 
  -1   1   2    42022.97    48509.04    625.22 o 
   1   1   2      233.79      324.18     10.34 o 
   2   1   2     3708.66     3045.07     46.75 o 
   3   1   2     1719.98     1910.48     43.81 o 
   4   1   2      355.09      278.34     20.84 o 
   5   1   2     1148.54     1110.44     36.17 o 
   6   1   2     1863.88     1847.99     51.15 o 
   7   1   2     2045.91     1869.15     59.20 o 
   8   1   2      986.56      991.67     54.57 o 
   9   1   2      831.97      727.68     49.39 o 
  10   1   2     1165.12     1310.26     63.36 o 
  11   1   2      697.51      700.35     53.96 o 
  12   1   2       60.09       67.48     44.24 o 
 -12   2   2       71.07       54.32     33.40 o 
 -11   2   2      596.45      550.50     82.16 o 
 -10   2   2      578.50      473.10     79.10 o 
  -9   2   2     2991.69     3047.27     71.67 o 
  -8   2   2      173.42      224.83     38.99 o 
  -7   2   2     3828.94     3867.82    130.35 o 
  -6   2   2        3.50        9.52     21.57 o 
  -5   2   2    20409.58    20736.96    269.82 o 
  -4   2   2     3882.90     3743.90     81.37 o 
  -3   2   2       37.36      158.50     21.66 o 
  -2   2   2    16662.78    17774.22    269.31 o 
  -1   2   2      455.37      454.11      8.52 o 
   0   2   2     9642.38    10561.04     81.50 o 
   1   2   2    27091.45    31710.25    420.87 o 
   2   2   2      151.33      187.29     18.26 o 
   3   2   2     9111.73     8262.77     89.46 o 
   4   2   2     8533.21     7863.27     90.77 o 
   5   2   2    18733.50    19094.56    261.01 o 
   6   2   2     2427.67     2290.13     86.83 o 
   7   2   2     1613.21     1441.76     57.11 o 
   8   2   2      385.73      351.87     52.94 o 
   9   2   2      842.45      907.47     54.83 o 
  10   2   2      107.60       62.23     41.57 o 
  11   2   2       35.43       21.32     29.17 o 
  12   2   2       81.21       94.92     46.29 o 
 -12   3   2      450.57      437.45     39.02 o 
 -11   3   2      901.56      793.16     50.88 o 
 -10   3   2     2274.50     2349.25     85.57 o 
  -9   3   2      349.15      295.57     38.51 o 
  -8   3   2    15120.89    15532.13    258.00 o 
  -7   3   2        9.41       29.82     24.95 o 
  -6   3   2    13328.38    12691.09    228.32 o 
  -5   3   2     3340.54     3950.99     63.27 o 
  -4   3   2    38354.83    41293.59    712.47 o 
  -3   3   2      625.29      488.40     33.95 o 
  -2   3   2     9640.85     9328.51    122.10 o 
  -1   3   2      225.40      410.60     34.92 o 
   0   3   2     2987.58     2917.60     20.82 o 
   1   3   2    70414.55    80823.04   1315.87 o 
   2   3   2     2933.34     3308.72     63.82 o 
   3   3   2    13942.82    13958.50    157.99 o 
   4   3   2    32846.89    32900.63    437.35 o 
   5   3   2    14480.68    12866.98    170.97 o 
   6   3   2    22559.16    21939.59    296.43 o 
   7   3   2      226.26      178.15     29.03 o 
   8   3   2     5409.29     4937.33     97.03 o 
   9   3   2       44.83       46.22     29.30 o 
  10   3   2      603.23      512.33     46.55 o 
  11   3   2      636.75      725.04     50.03 o 
  12   3   2       94.84      126.41     36.73 o 
 -12   4   2       15.96        5.02     31.73 o 
 -11   4   2      160.28      144.97     29.92 o 
 -10   4   2      344.00      250.65     38.91 o 
  -9   4   2      806.30      844.43     47.28 o 
  -8   4   2        9.02       23.42     36.61 o 
  -7   4   2     1418.08     1595.36     48.85 o 
  -6   4   2       18.34        9.21     21.44 o 
  -5   4   2      820.49      743.69     33.30 o 
  -4   4   2     1380.95     1448.06     33.72 o 
  -3   4   2      120.76      161.24     28.32 o 
  -2   4   2      686.16      534.13     25.77 o 
  -1   4   2      800.58      742.19     25.71 o 
   0   4   2     1152.56     1149.18     17.30 o 
   1   4   2     4210.67     4867.94     64.11 o 
   2   4   2     4799.87     4904.85     58.19 o 
   3   4   2     9700.12     9143.29    113.08 o 
   4   4   2     3486.06     3137.28     51.91 o 
   5   4   2    19365.62    21140.07    280.20 o 
   6   4   2     1508.86     1453.59     47.88 o 
   7   4   2     1444.94     1206.77     49.98 o 
   8   4   2      299.90      263.99     47.29 o 
   9   4   2       78.68       56.15     35.45 o 
  10   4   2        0.07       17.03     25.93 o 
  11   4   2        1.11      -20.60     29.70 o 
  12   4   2       12.92       35.51     42.93 o 
 -12   5   2       60.42       73.42     31.51 o 
 -11   5   2      544.80      654.07     53.02 o 
 -10   5   2      669.92      737.83     50.70 o 
  -9   5   2      127.02      173.58     31.36 o 
  -8   5   2     1037.85     1119.84     46.61 o 
  -7   5   2       96.43      123.26     25.17 o 
  -6   5   2     2383.51     2528.07     65.38 o 
  -5   5   2     6600.73     6436.32     87.90 o 
  -4   5   2     5577.29     6106.62    124.40 o 
  -3   5   2    15568.19    14720.30    216.28 o 
  -2   5   2     7781.40     7848.23     67.43 o 
  -1   5   2     6444.75     5928.47     52.94 o 
   0   5   2     5407.49     4866.20     33.27 o 
   1   5   2    19140.58    20123.81    190.04 o 
   2   5   2     1154.87     1299.38     30.26 o 
   3   5   2     2879.37     2986.97     38.27 o 
   4   5   2     2579.82     2336.35     37.59 o 
   5   5   2       49.93       78.19     19.49 o 
   6   5   2     2348.11     2219.58     57.22 o 
   7   5   2      499.16      549.67     50.72 o 
   8   5   2     4210.45     4438.14     92.19 o 
   9   5   2     1983.97     1902.42     57.32 o 
  10   5   2     1010.35     1130.92     62.71 o 
  11   5   2      654.01      623.57     55.55 o 
  12   5   2      257.55      263.36     46.74 o 
 -12   6   2      849.53      844.01     58.11 o 
 -11   6   2      312.96      346.70     36.71 o 
 -10   6   2      575.74      655.23     51.60 o 
  -9   6   2      505.74      590.68     78.11 o 
  -8   6   2       28.10       22.08     20.29 o 
  -7   6   2     3642.09     3714.79     69.46 o 
  -6   6   2     2125.25     1917.22     45.49 o 
  -5   6   2     2266.00     2481.34     41.83 o 
  -4   6   2    20320.30    19077.36    325.47 o 
  -3   6   2     6747.71     7120.70     75.79 o 
  -2   6   2    24333.27    24652.63    287.05 o 
  -1   6   2      784.68      830.54     18.73 o 
   0   6   2    70752.92    83246.12    955.60 o 
   1   6   2    13967.90    14067.93    114.92 o 
   2   6   2    29730.92    31258.56    342.99 o 
   3   6   2     8370.60     8674.44     96.37 o 
   4   6   2     4867.94     4630.97     63.23 o 
   5   6   2     3181.86     2996.42     52.72 o 
   6   6   2      399.73      474.18     35.81 o 
   7   6   2     9495.12     9184.99    146.00 o 
   8   6   2      820.45      879.41     58.07 o 
   9   6   2     3161.70     3187.82     83.60 o 
  10   6   2      894.33      822.15     46.73 o 
  11   6   2      672.69      738.82     50.12 o 
  12   6   2      594.20      397.28     78.58 o 
 -12   7   2        0.38       41.46     23.65 o 
 -11   7   2       21.26       35.18     26.45 o 
 -10   7   2      111.90       66.07     30.32 o 
  -9   7   2       92.78       95.76     24.39 o 
  -8   7   2      567.28      537.02     29.54 o 
  -7   7   2       73.22       58.57     22.97 o 
  -6   7   2      144.59      125.35     18.51 o 
  -5   7   2      699.52      710.36     39.98 o 
  -4   7   2      850.45      700.44     32.00 o 
  -3   7   2     3632.63     3401.15     44.17 o 
  -2   7   2     1213.76     1000.24     20.17 o 
  -1   7   2     3090.68     3221.58     29.29 o 
   0   7   2      319.70      407.32     11.07 o 
   1   7   2     1871.01     1840.39     21.42 o 
   2   7   2     2473.98     2217.50     29.89 o 
   3   7   2      430.75      575.08     99.73 o 
   4   7   2     7256.20     7145.95    101.13 o 
   5   7   2      304.83      301.08     27.77 o 
   6   7   2        2.25       26.00     30.32 o 
   7   7   2      371.55      396.88     30.97 o 
   8   7   2       45.55       28.92     22.09 o 
   9   7   2      198.48      207.34     35.51 o 
  10   7   2      224.03      235.92     38.72 o 
  11   7   2      119.74       63.98     33.46 o 
  12   7   2       50.43       20.27     27.44 o 
 -12   8   2      232.44      235.16     30.20 o 
 -11   8   2      479.16      571.27     54.11 o 
 -10   8   2      137.01      130.55     24.31 o 
  -9   8   2     2743.24     2755.92     66.21 o 
  -8   8   2      775.19      748.68     75.15 o 
  -7   8   2     8629.89     8658.72    181.69 o 
  -6   8   2        8.70        3.29     16.81 o 
  -5   8   2     7182.19     7019.81     97.91 o 
  -4   8   2        9.44       32.42      9.59 o 
  -3   8   2     8989.62     8780.59     94.84 o 
  -2   8   2     6392.41     6275.88    120.20 o 
  -1   8   2     3739.49     4075.24     31.17 o 
   0   8   2    11075.12    10875.79     80.03 o 
   1   8   2     5987.65     5896.29     50.35 o 
   2   8   2    34230.90    36014.19    374.22 o 
   3   8   2    27757.14    28019.10    319.50 o 
   4   8   2    11306.88    10850.48    155.77 o 
   5   8   2    12201.67    11856.18    148.60 o 
   6   8   2     5538.24     5035.31     87.87 o 
   7   8   2     5687.77     5636.72    104.93 o 
   8   8   2       49.13       33.36     26.36 o 
   9   8   2     1014.94     1003.08     48.18 o 
  10   8   2       97.29      101.34     31.46 o 
  11   8   2      187.85      150.63     47.14 o 
 -11   9   2      177.94      172.95     24.49 o 
 -10   9   2      832.62      846.16     35.44 o 
  -9   9   2      301.36      253.87     28.29 o 
  -8   9   2     6117.35     5977.12    115.69 o 
  -7   9   2      736.15      819.54     42.23 o 
  -6   9   2     8997.27     8661.25    114.34 o 
  -5   9   2       70.92       68.04     15.66 o 
  -4   9   2    10411.92    10526.87    128.24 o 
  -3   9   2     1530.89     1412.35     15.49 o 
  -2   9   2      143.28      125.47      4.75 o 
  -1   9   2    11282.20    12350.92    109.62 o 
   0   9   2    16462.54    17914.40    136.79 o 
   1   9   2    20806.53    21697.21    194.36 o 
   2   9   2    13916.70    14499.30    135.41 o 
   3   9   2     4577.21     4387.18     51.96 o 
   4   9   2    16874.45    16108.40    210.07 o 
   5   9   2     6445.00     6198.94    139.60 o 
   6   9   2     7883.46     7552.69    117.37 o 
   7   9   2      465.53      425.64     34.24 o 
   8   9   2     2822.01     2689.83    104.26 o 
   9   9   2       51.94       27.11     25.63 o 
  10   9   2      490.02      410.84     41.83 o 
  11   9   2      294.88      339.76     43.25 o 
 -11  10   2       12.00        4.39     19.60 o 
 -10  10   2        2.25      -16.11     17.62 o 
  -9  10   2      276.62      366.17     30.20 o 
  -8  10   2        2.61        9.80     14.61 o 
  -7  10   2      154.43      127.26     26.79 o 
  -6  10   2     1513.84     1519.23     38.04 o 
  -5  10   2     1799.00     1806.56     51.92 o 
  -4  10   2     5057.95     5149.15     74.85 o 
  -3  10   2     1032.66     1037.94     16.68 o 
  -2  10   2     7092.69     6647.61     53.12 o 
  -1  10   2     2194.17     2388.61     25.11 o 
   0  10   2     3219.78     3297.11     28.93 o 
   1  10   2     5123.04     5076.93     41.21 o 
   2  10   2      539.60      650.62     17.20 o 
   3  10   2     2238.71     1989.14     44.84 o 
   4  10   2       17.79       70.47     17.39 o 
   5  10   2      747.01      709.81     40.04 o 
   6  10   2      194.77      306.38     41.09 o 
   7  10   2      135.51      133.27     27.47 o 
   8  10   2      121.18      114.98     24.58 o 
   9  10   2       11.71       20.25     20.85 o 
  10  10   2        3.49        5.55     28.70 o 
  11  10   2       38.89      127.66     53.93 o 
 -11  11   2      647.86      662.76     33.58 o 
 -10  11   2      462.93      486.37     30.92 o 
  -9  11   2       45.45       60.49     24.45 o 
  -8  11   2     1367.69     1399.13     59.40 o 
  -7  11   2       67.67       66.60     13.73 o 
  -6  11   2     4077.29     4290.01     70.51 o 
  -5  11   2     4478.61     4228.83     75.74 o 
  -4  11   2     3520.98     3425.71     32.88 o 
  -3  11   2    21126.05    21963.65    211.94 o 
  -2  11   2     3219.11     3159.99     28.90 o 
  -1  11   2    24826.71    24917.06    228.71 o 
   0  11   2      137.84      121.73      9.00 o 
   1  11   2    17416.00    18148.18    170.03 o 
   2  11   2      423.68      533.10     20.05 o 
   3  11   2     5546.45     5779.16     55.18 o 
   4  11   2     1284.65     1358.81     27.59 o 
   5  11   2      237.28      306.83     20.13 o 
   6  11   2     3492.15     3522.35     93.31 o 
   7  11   2       87.55      100.08     37.09 o 
   8  11   2     2935.17     2949.40     86.65 o 
   9  11   2      605.68      576.47     44.77 o 
  10  11   2      795.85      779.27     55.41 o 
  11  11   2      463.97      361.85     47.60 o 
 -11  12   2       62.06       74.50     47.91 o 
 -10  12   2      217.12      223.83     36.60 o 
  -9  12   2      962.12      972.99     28.60 o 
  -8  12   2      572.55      557.64     33.34 o 
  -7  12   2     1085.43     1183.31     40.45 o 
  -6  12   2      224.54      204.10     27.86 o 
  -5  12   2     4290.27     4310.06     49.70 o 
  -4  12   2    12910.31    12569.73    120.38 o 
  -3  12   2     1705.49     1541.51     31.45 o 
  -2  12   2     8194.32     8339.35     67.76 o 
  -1  12   2     2553.25     2508.33     86.44 o 
   0  12   2    18644.00    19469.26    170.84 o 
   1  12   2     1187.49     1117.91     23.65 o 
   2  12   2     9434.37     9809.94     99.26 o 
   3  12   2       30.61       67.58     12.63 o 
   4  12   2     1501.18     1619.00     30.72 o 
   5  12   2      410.53      453.05     35.22 o 
   6  12   2      110.05      125.63     23.27 o 
   7  12   2     2036.11     1935.54     60.10 o 
   8  12   2      374.87      305.50     52.86 o 
   9  12   2     1271.83     1189.51     80.15 o 
  10  12   2      487.62      421.50     33.45 o 
 -10  13   2      146.32      182.90     29.18 o 
  -9  13   2       93.64       64.26     29.22 o 
  -8  13   2      583.75      639.85     42.70 o 
  -7  13   2      235.74      243.78     42.15 o 
  -6  13   2      983.50      841.24     55.65 o 
  -5  13   2        0.56        9.55      9.38 o 
  -4  13   2     1134.31     1039.97     24.97 o 
  -3  13   2        7.63       13.76      4.90 o 
  -2  13   2       32.41       38.25      5.57 o 
  -1  13   2      549.25      526.29     17.81 o 
   0  13   2      699.10      712.29     15.36 o 
   1  13   2      117.74      159.89     11.68 o 
   2  13   2     2883.50     2836.89     34.24 o 
   3  13   2       69.58       53.86     11.42 o 
   4  13   2     6563.40     6649.25     80.03 o 
   5  13   2      454.61      453.99     31.10 o 
   6  13   2      934.53      984.24     41.50 o 
   7  13   2      520.60      525.15     32.71 o 
   8  13   2      310.86      330.43     31.72 o 
   9  13   2        3.98      -35.07     37.72 o 
  10  13   2        7.55       14.97     40.74 o 
 -10  14   2      348.04      280.68     90.15 o 
  -9  14   2     2095.84     2090.95    101.09 o 
  -8  14   2       50.73       11.85     14.71 o 
  -7  14   2     4546.29     4616.61     76.53 o 
  -6  14   2      129.63      118.99     15.03 o 
  -5  14   2     5491.07     5449.09     60.56 o 
  -4  14   2     2505.01     2499.36     68.72 o 
  -3  14   2     2021.10     1934.14     46.55 o 
  -2  14   2     6710.58     6455.90     60.12 o 
  -1  14   2       72.44       62.65     13.58 o 
   0  14   2     8385.62     8380.79     68.41 o 
   1  14   2     1958.81     2092.29     27.52 o 
   2  14   2     8217.79     8087.26     77.73 o 
   3  14   2    10948.97    11469.52    114.54 o 
   4  14   2     2245.64     2236.07     42.02 o 
   5  14   2     9792.30     9709.53    109.60 o 
   6  14   2      897.58      873.73     27.47 o 
   7  14   2     4470.02     4573.74     74.51 o 
   8  14   2       31.21       31.27     25.66 o 
   9  14   2      922.85     1003.39     57.78 o 
  10  14   2      289.29      192.65     49.98 o 
 -10  15   2      402.46      264.62    136.97 o 
  -9  15   2       50.79       60.61     37.63 o 
  -8  15   2     1267.32     1101.80     55.63 o 
  -7  15   2       50.90       30.38     11.41 o 
  -6  15   2     2136.74     2045.70     51.25 o 
  -5  15   2      157.84      118.31     25.99 o 
  -4  15   2      766.53      666.89     32.93 o 
  -3  15   2      393.83      394.40     41.89 o 
  -2  15   2      619.14      607.52     32.12 o 
  -1  15   2     1735.93     1841.51     30.66 o 
   0  15   2      168.84      211.26     12.10 o 
   1  15   2     3651.33     3756.91     44.79 o 
   2  15   2     1581.78     1842.33     26.43 o 
   3  15   2     2176.76     2185.53     47.60 o 
   4  15   2     3124.19     3169.06     45.41 o 
   5  15   2     1300.70     1354.91     48.04 o 
   6  15   2     2113.31     1943.59     34.20 o 
   7  15   2        1.88       14.45     12.59 o 
   8  15   2      644.16      761.71     45.53 o 
   9  15   2       86.24       63.81     34.78 o 
  -9  16   2       78.66       71.69     37.66 o 
  -8  16   2        1.02       -5.63     24.31 o 
  -7  16   2      131.03      180.83     30.93 o 
  -6  16   2      510.23      452.05     34.34 o 
  -5  16   2      143.64      169.91     32.54 o 
  -4  16   2     1838.53     1978.49     50.25 o 
  -3  16   2      451.43      464.31     47.28 o 
  -2  16   2     2779.45     2705.48     40.53 o 
  -1  16   2      165.26      161.50     12.80 o 
   0  16   2     4189.25     4137.38     40.59 o 
   1  16   2       77.97       64.96     13.64 o 
   2  16   2      646.63      660.18     19.40 o 
   3  16   2       53.10       43.97     11.76 o 
   4  16   2      774.08      792.76     24.85 o 
   5  16   2      779.70      802.25     27.39 o 
   6  16   2       39.26       36.50     13.69 o 
   7  16   2      131.63      178.38     21.67 o 
   8  16   2        2.73        0.47     13.80 o 
   9  16   2      215.14      209.79     27.89 o 
  -9  17   2      280.40      239.84     47.73 o 
  -8  17   2      992.47     1090.08     55.55 o 
  -7  17   2        4.24       12.12     22.86 o 
  -6  17   2     2571.02     2706.32     75.66 o 
  -5  17   2     1304.00     1378.53     46.30 o 
  -4  17   2     2373.10     2409.25     55.24 o 
  -3  17   2     3649.85     3569.73     68.01 o 
  -2  17   2     3569.01     3244.36     45.17 o 
  -1  17   2    11173.21    10801.08    134.71 o 
   0  17   2       89.74       62.73     11.51 o 
   1  17   2     5931.60     6048.81     60.61 o 
   2  17   2       57.88       91.36     12.53 o 
   3  17   2     3342.54     3345.82     38.76 o 
   4  17   2     1775.35     1794.30     50.04 o 
   5  17   2      170.43      242.49     25.13 o 
   6  17   2     2164.65     2192.95     36.17 o 
   7  17   2       29.50       15.26     11.96 o 
   8  17   2     1174.50     1300.42     62.07 o 
  -8  18   2       45.21       26.92     29.84 o 
  -7  18   2      433.05      503.13     40.41 o 
  -6  18   2       69.26       72.90     23.70 o 
  -5  18   2      671.83      613.39     36.36 o 
  -4  18   2      922.10      883.95     51.06 o 
  -3  18   2     1444.81     1434.84     41.66 o 
  -2  18   2     2850.70     2619.93     78.00 o 
  -1  18   2       64.19       43.17     10.78 o 
   0  18   2     1732.78     1662.37     27.70 o 
   1  18   2        6.24        0.88      9.88 o 
   2  18   2     1224.49     1313.65     25.42 o 
   3  18   2      576.85      647.66     29.06 o 
   4  18   2        4.89       -2.61     11.79 o 
   5  18   2      148.96      171.23     13.42 o 
   6  18   2        9.01       -9.06      9.06 o 
   7  18   2      305.04      306.61     43.45 o 
   8  18   2      151.87      171.75     40.36 o 
  -8  19   2      527.64      480.89     69.31 o 
  -7  19   2       16.08       11.91     34.48 o 
  -6  19   2      688.73      746.42     42.28 o 
  -5  19   2       63.25       88.57     26.50 o 
  -4  19   2      591.11      600.75     40.99 o 
  -3  19   2       56.02       45.21     21.68 o 
  -2  19   2      450.83      348.30     12.63 o 
  -1  19   2      496.86      470.97     28.41 o 
   0  19   2        7.95        2.96     11.52 o 
   1  19   2      454.81      486.17     23.00 o 
   2  19   2      156.77      154.75     24.97 o 
   3  19   2     1049.78     1072.93     22.77 o 
   4  19   2      778.68      730.80     20.40 o 
   5  19   2      624.47      585.73     24.23 o 
   6  19   2      543.33      606.71     40.53 o 
   7  19   2       68.10       43.87     32.95 o 
  -7  20   2     1426.39     1397.76     85.49 o 
  -6  20   2       90.72      119.71     41.36 o 
  -5  20   2     1275.91     1335.09     54.25 o 
  -4  20   2      512.67      525.23     45.30 o 
  -3  20   2     1034.68      990.10     53.39 o 
  -2  20   2     2449.80     2432.19     55.51 o 
  -1  20   2        6.80       12.06     12.53 o 
   0  20   2     1771.24     1758.74     63.77 o 
   1  20   2      343.21      388.44     15.61 o 
   2  20   2     2565.67     2510.39     33.07 o 
   3  20   2     2181.31     2166.62     41.78 o 
   4  20   2      719.69      638.32     52.36 o 
   5  20   2     1758.30     1717.15     64.41 o 
   6  20   2      265.08      251.22     36.90 o 
   7  20   2     1458.22     1327.29     84.66 o 
  -6  21   2       49.49        3.63     36.91 o 
  -5  21   2       14.79       31.77     24.22 o 
  -4  21   2        1.50        4.78     19.03 o 
  -3  21   2       14.74        8.55     19.94 o 
  -2  21   2       12.68       15.86     15.49 o 
  -1  21   2       75.09       81.90     16.68 o 
   0  21   2      143.16      175.41     21.49 o 
   1  21   2       38.61       41.87     11.88 o 
   2  21   2      216.00      198.95     16.64 o 
   3  21   2      135.19      105.67     17.37 o 
   4  21   2      367.87      432.60     58.61 o 
   5  21   2      140.80      120.83     26.22 o 
   6  21   2       99.90       55.61     35.27 o 
  -5  22   2      555.30      569.05     33.38 o 
  -4  22   2      617.58      674.95     74.43 o 
  -3  22   2      664.19      690.29     49.37 o 
  -2  22   2     1866.79     1893.78     87.36 o 
  -1  22   2       32.51       45.88     25.63 o 
   0  22   2     1620.87     1724.94     59.85 o 
   1  22   2        8.48       20.33     14.91 o 
   2  22   2     1511.04     1470.17     86.11 o 
   3  22   2      300.05      336.59     22.41 o 
   4  22   2      473.06      506.08     28.83 o 
   5  22   2      451.99      484.95     48.48 o 
  -4  23   2      491.73      520.53     41.71 o 
  -3  23   2      923.79      967.44     40.66 o 
  -2  23   2      304.14      348.42     39.01 o 
  -1  23   2     2262.43     2155.33     58.20 o 
   0  23   2        3.46       45.66     31.30 o 
   1  23   2     1928.74     1999.12     85.94 o 
   2  23   2       51.56       56.78     24.56 o 
   3  23   2     1550.33     1475.56     64.48 o 
   4  23   2      459.86      445.05     28.00 o 
  -2  24   2        3.20       16.39     18.52 o 
  -1  24   2        8.47      -12.63     36.21 o 
   0  24   2       20.30        6.23     44.84 o 
   1  24   2        2.18       16.19     44.84 o 
 -12   1   3      140.87      143.12     39.71 o 
 -11   1   3      706.75      760.55     42.29 o 
 -10   1   3     1240.51     1313.10     61.80 o 
  -9   1   3      408.33      439.43     43.84 o 
  -8   1   3     4318.72     4485.04    110.57 o 
  -7   1   3      988.00     1121.08     51.27 o 
  -6   1   3     4017.95     4038.64     76.87 o 
  -5   1   3     7786.81     7958.33    110.03 o 
  -4   1   3    25242.71    25767.26    372.67 o 
  -3   1   3     2427.54     2194.06     52.54 o 
  -2   1   3      162.98      338.23     20.37 o 
  -1   1   3     4472.06     4227.37     36.45 o 
   0   1   3     6299.99     5569.45     71.21 o 
   1   1   3    67477.54    72734.30   1142.37 o 
   2   1   3     8193.13     8213.88     93.94 o 
   3   1   3     1532.39     1426.22     27.92 o 
   4   1   3    14875.38    13957.04    157.50 o 
   5   1   3     2961.38     2948.57     54.07 o 
   6   1   3     8739.22     8421.18    124.80 o 
   7   1   3      802.21      742.66     40.69 o 
   8   1   3     5343.42     5232.64    109.75 o 
   9   1   3      539.36      575.47     61.31 o 
  10   1   3     1178.66     1300.95     63.46 o 
  11   1   3      841.31      794.92     58.52 o 
  12   1   3      157.17      131.00     43.24 o 
 -12   2   3      352.35      382.27     44.46 o 
 -11   2   3      202.37      204.04     36.63 o 
 -10   2   3     1019.57      979.44     51.41 o 
  -9   2   3     1881.73     1991.28     71.27 o 
  -8   2   3        1.85       36.18     34.96 o 
  -7   2   3     6923.30     7077.76    124.91 o 
  -6   2   3     2773.60     2762.46     56.86 o 
  -5   2   3    19540.67    19225.25    258.99 o 
  -4   2   3     2522.69     2516.17     56.85 o 
  -3   2   3    50868.21    56087.23    976.21 o 
  -2   2   3     7338.22     6492.79     82.68 o 
  -1   2   3      845.87     1024.41     21.20 o 
   0   2   3    45546.57    50979.27    613.95 o 
   1   2   3      238.72      494.28     18.03 o 
   2   2   3    17424.62    15741.85    168.49 o 
   3   2   3    13840.63    14705.72    165.73 o 
   4   2   3    13616.19    13892.25    160.17 o 
   5   2   3    12508.29    12006.29    167.52 o 
   6   2   3        5.86       47.63     27.18 o 
   7   2   3     4664.18     4467.22     91.86 o 
   8   2   3      187.60      184.98     41.46 o 
   9   2   3     3823.32     3614.71     90.26 o 
  10   2   3      512.40      517.28     67.42 o 
  11   2   3      288.62      258.50     53.91 o 
  12   2   3      434.47      466.11     71.63 o 
 -12   3   3       25.86       25.77     30.61 o 
 -11   3   3       50.74       57.88     36.43 o 
 -10   3   3      193.86      165.41     31.84 o 
  -9   3   3      210.73      229.66     35.94 o 
  -8   3   3      456.68      568.86     41.75 o 
  -7   3   3       68.52      116.80     34.74 o 
  -6   3   3     2278.15     2334.43     68.18 o 
  -5   3   3      212.74      180.52     28.61 o 
  -4   3   3      279.29      352.13     35.06 o 
  -3   3   3      267.09      295.20     21.47 o 
  -2   3   3     3578.90     3657.31     45.48 o 
  -1   3   3      244.51      243.63     15.68 o 
   0   3   3       75.56       87.73      5.79 o 
   1   3   3     2665.50     2460.18     33.20 o 
   2   3   3     2538.03     2676.17     41.88 o 
   3   3   3     1243.13     1306.73     29.78 o 
   4   3   3      480.66      629.89     45.30 o 
   5   3   3     1529.80     1688.70     55.45 o 
   6   3   3       19.22        7.42     19.43 o 
   7   3   3        6.78       28.27     25.61 o 
   8   3   3       44.62       35.93     26.66 o 
   9   3   3        7.65       -1.89     26.56 o 
  10   3   3        1.93       22.29     26.69 o 
  11   3   3       54.79       58.01     34.84 o 
  12   3   3        3.88        1.13     50.31 o 
 -12   4   3      490.09      510.47     38.22 o 
 -11   4   3      873.56      949.38     78.38 o 
 -10   4   3      803.73      801.40     42.93 o 
  -9   4   3     2933.69     3060.69     66.62 o 
  -8   4   3      168.13      150.83     31.96 o 
  -7   4   3    11856.33    12624.92    196.18 o 
  -6   4   3      117.79       82.04     34.65 o 
  -5   4   3    21004.71    20517.69    267.90 o 
  -4   4   3     8915.55     9259.47    135.73 o 
  -3   4   3    15734.89    15750.88    209.98 o 
  -2   4   3    26364.00    27697.27    436.55 o 
  -1   4   3      928.23      959.29     26.10 o 
   0   4   3    36845.65    39584.51    345.74 o 
   1   4   3     1500.99     1288.34     30.44 o 
   2   4   3    21543.33    20388.36    272.07 o 
   3   4   3    12283.75    12967.85    139.21 o 
   4   4   3    22435.59    23258.60    430.04 o 
   5   4   3     7946.51     7846.66    110.21 o 
   6   4   3     1543.01     1572.99     46.16 o 
   7   4   3     5420.53     5078.51    109.25 o 
   8   4   3      260.70      206.86     40.33 o 
   9   4   3     3437.43     3160.63     84.84 o 
  10   4   3      533.27      346.85     67.95 o 
  11   4   3      584.05      620.34     44.48 o 
  12   4   3      847.81      823.99     58.40 o 
 -12   5   3      157.44      168.63     35.76 o 
 -11   5   3       90.64       64.86     27.78 o 
 -10   5   3      450.00      408.72     43.88 o 
  -9   5   3      300.45      349.35     29.39 o 
  -8   5   3     2383.53     2405.32     83.51 o 
  -7   5   3       21.61        7.67     23.26 o 
  -6   5   3     2705.79     2697.07     58.90 o 
  -5   5   3     2034.50     2006.11     41.36 o 
  -4   5   3     9424.23     9377.04    124.41 o 
  -3   5   3     5891.26     5726.78     61.21 o 
  -2   5   3      500.17      478.76     10.40 o 
  -1   5   3     3932.38     3500.03     66.28 o 
   0   5   3     8419.72     7867.82     50.93 o 
   1   5   3    33227.04    33734.37    336.93 o 
   2   5   3    10502.30    10688.99    107.99 o 
   3   5   3    14603.20    14502.09    180.75 o 
   4   5   3     5744.49     5477.27     71.30 o 
   5   5   3    11544.85    11275.25    145.86 o 
   6   5   3     2078.08     2016.97     64.21 o 
   7   5   3       31.27       67.80     30.84 o 
   8   5   3     2057.87     1973.06     92.95 o 
   9   5   3      152.09      103.73     33.21 o 
  10   5   3      459.03      468.17     43.54 o 
  11   5   3      345.94      355.42     39.58 o 
  12   5   3       51.71       33.66     38.58 o 
 -12   6   3      142.07      140.52     28.02 o 
 -11   6   3       38.65       52.58     32.53 o 
 -10   6   3       22.09       18.85     19.78 o 
  -9   6   3      283.04      298.05     33.90 o 
  -8   6   3        6.61       10.67     22.19 o 
  -7   6   3     3939.96     3874.72     68.14 o 
  -6   6   3       77.07       88.33     23.38 o 
  -5   6   3     5141.37     5418.02    142.88 o 
  -4   6   3      464.00      391.77     18.16 o 
  -3   6   3     4809.97     4563.57     85.34 o 
  -2   6   3     5243.20     5416.69     76.61 o 
  -1   6   3       16.05       45.16     12.09 o 
   0   6   3    14445.64    14894.29    103.96 o 
   1   6   3        3.91       34.09      7.54 o 
   2   6   3      359.38      433.98     20.50 o 
   3   6   3      830.89      975.58     40.67 o 
   4   6   3       22.33       58.71     14.25 o 
   5   6   3     4371.55     4244.94     68.59 o 
   6   6   3      624.60      672.73     33.30 o 
   7   6   3     1917.57     1803.87     52.04 o 
   8   6   3       37.60       66.79     36.72 o 
   9   6   3      367.21      435.50     44.01 o 
  10   6   3      187.47      194.26     39.39 o 
  11   6   3       67.84      111.12     36.90 o 
  12   6   3       93.35       92.35     34.16 o 
 -12   7   3       97.69       96.95     34.48 o 
 -11   7   3      667.75      669.95     78.25 o 
 -10   7   3     1067.92     1010.95     36.73 o 
  -9   7   3      257.89      196.43     28.41 o 
  -8   7   3     2847.65     3030.38     81.64 o 
  -7   7   3       44.85       71.02     19.75 o 
  -6   7   3     7841.03     7803.74    127.64 o 
  -5   7   3     5841.14     5907.41    188.41 o 
  -4   7   3    10487.19    11143.13    136.99 o 
  -3   7   3    37875.90    35564.36   1063.72 o 
  -2   7   3     4830.49     4480.21     49.81 o 
  -1   7   3    57732.45    62299.26   1027.19 o 
   0   7   3      127.33      161.58      8.23 o 
   1   7   3    59957.08    68617.82    856.34 o 
   2   7   3     5051.72     5348.54     50.88 o 
   3   7   3    13893.50    14666.55    179.10 o 
   4   7   3    14694.76    14583.15    177.96 o 
   5   7   3     2744.19     2683.87     50.52 o 
   6   7   3     9346.77     9040.15    132.24 o 
   7   7   3      123.87      165.14     32.55 o 
   8   7   3     4332.50     4413.70     80.87 o 
   9   7   3     1065.28     1094.10     48.59 o 
  10   7   3     1018.10     1112.15     51.08 o 
  11   7   3      780.52      823.58     46.70 o 
 -12   8   3      168.79      110.78     25.71 o 
 -11   8   3      121.27      149.90     28.27 o 
 -10   8   3      342.95      393.01     66.35 o 
  -9   8   3      386.14      321.62     30.43 o 
  -8   8   3      235.98      267.20     24.50 o 
  -7   8   3     1462.93     1504.09     38.34 o 
  -6   8   3      133.46      116.83     20.57 o 
  -5   8   3     2646.17     2457.68     52.32 o 
  -4   8   3     5752.87     6032.94     68.83 o 
  -3   8   3     2054.09     2095.98     46.14 o 
  -2   8   3    23988.42    25006.65    313.69 o 
  -1   8   3      120.33       81.98      6.02 o 
   0   8   3    13429.62    14043.35    101.66 o 
   1   8   3      894.74      997.60     19.70 o 
   2   8   3    12573.11    12923.67    122.60 o 
   3   8   3     2430.94     2445.01     48.82 o 
   4   8   3     1600.19     1710.74     46.90 o 
   5   8   3     1421.07     1337.30     49.50 o 
   6   8   3       18.34       26.32     21.98 o 
   7   8   3     1311.50     1372.66     53.57 o 
   8   8   3      206.27      243.70     26.58 o 
   9   8   3      853.91      924.55     43.53 o 
  10   8   3      235.15      204.49     29.52 o 
  11   8   3      119.07      173.80     32.25 o 
 -11   9   3       93.96      224.05     43.46 o 
 -10   9   3      447.61      477.59     35.74 o 
  -9   9   3        1.21       -6.07     24.81 o 
  -8   9   3     1267.21     1501.51     54.26 o 
  -7   9   3      132.84       88.44     26.88 o 
  -6   9   3     1898.83     1850.93     38.64 o 
  -5   9   3      836.02      834.54     29.02 o 
  -4   9   3      231.07      300.54     18.80 o 
  -3   9   3       15.91       36.92     16.38 o 
  -2   9   3       13.26       20.39     11.29 o 
  -1   9   3     7196.76     7033.12     54.60 o 
   0   9   3      681.44      626.69     10.87 o 
   1   9   3    10324.69    10433.94     94.33 o 
   2   9   3     2841.75     2894.67     32.45 o 
   3   9   3     7569.15     7223.94     73.09 o 
   4   9   3     5506.86     5747.13     88.44 o 
   5   9   3     2509.96     2662.98    142.39 o 
   6   9   3     1254.27     1189.33     55.96 o 
   7   9   3      338.67      363.60     29.30 o 
   8   9   3     1363.62     1258.10     41.40 o 
   9   9   3       72.80       39.95     26.88 o 
  10   9   3        1.98       20.12     29.48 o 
  11   9   3       53.24       30.70     34.69 o 
 -11  10   3      672.84      638.09     76.69 o 
 -10  10   3      587.91      605.81     40.62 o 
  -9  10   3     3980.84     4216.89     87.54 o 
  -8  10   3      279.65      329.15     47.02 o 
  -7  10   3     5776.74     6114.21    123.58 o 
  -6  10   3      110.12       73.15     12.43 o 
  -5  10   3     4663.83     4759.28    104.27 o 
  -4  10   3     3916.74     3781.70     93.73 o 
  -3  10   3     1907.80     1770.48     32.99 o 
  -2  10   3     7167.10     7027.50     68.90 o 
  -1  10   3      166.87      224.54      7.12 o 
   0  10   3    17451.05    17273.85    139.87 o 
   1  10   3     5486.55     5476.47     58.00 o 
   2  10   3    19278.83    18362.01    174.61 o 
   3  10   3    15991.94    16605.67    155.87 o 
   4  10   3     8722.42     8632.97    106.37 o 
   5  10   3     8695.81     8947.95    148.14 o 
   6  10   3     1510.81     1699.85     56.51 o 
   7  10   3     3822.25     3761.78     71.00 o 
   8  10   3      132.61      110.49     29.27 o 
   9  10   3     1046.58     1055.39     65.02 o 
  10  10   3      394.66      400.13     94.29 o 
  11  10   3      234.93      178.09     35.78 o 
 -11  11   3       68.86       59.20     30.20 o 
 -10  11   3      616.24      640.29     39.20 o 
  -9  11   3      289.16      307.57     25.69 o 
  -8  11   3     1864.82     1884.19     73.27 o 
  -7  11   3      200.10      194.42     14.33 o 
  -6  11   3     1899.05     1957.63     59.55 o 
  -5  11   3        6.43       -5.39     13.81 o 
  -4  11   3      219.76      286.45     27.74 o 
  -3  11   3      218.01      200.27     23.29 o 
  -2  11   3      291.76      294.74     21.42 o 
  -1  11   3     1053.96     1065.17     13.31 o 
   0  11   3     2119.82     1863.01     23.19 o 
   1  11   3     7058.93     7002.35     58.11 o 
   2  11   3     3521.21     3643.13     37.55 o 
   3  11   3     2688.74     2547.63     35.56 o 
   4  11   3     1434.25     1625.49     31.17 o 
   5  11   3      661.28      754.07     28.76 o 
   6  11   3     1576.67     1634.78     50.52 o 
   7  11   3       58.01       69.00     53.61 o 
   8  11   3      203.21      138.72     59.54 o 
   9  11   3        1.72        3.83     19.19 o 
  10  11   3       20.10      -12.06     21.39 o 
  11  11   3       47.87       77.87     34.88 o 
 -11  12   3       63.18      125.22    114.21 o 
 -10  12   3        4.16       47.86     26.25 o 
  -9  12   3      129.30      104.32     22.58 o 
  -8  12   3        0.08       -1.57     14.89 o 
  -7  12   3     1698.76     1598.36     51.60 o 
  -6  12   3     1560.33     1606.99     52.97 o 
  -5  12   3     2594.66     2538.68     58.17 o 
  -4  12   3     3817.85     3679.07     73.39 o 
  -3  12   3     5072.90     4982.26     85.21 o 
  -2  12   3     6535.28     6774.93     78.50 o 
  -1  12   3     1475.93     1477.55     26.10 o 
   0  12   3     8465.68     8410.31     66.77 o 
   1  12   3     2949.22     3046.19     31.87 o 
   2  12   3      141.30      153.10     13.13 o 
   3  12   3      374.33      339.73     22.05 o 
   4  12   3      149.02      143.59     13.52 o 
   5  12   3     1524.71     1447.02     32.36 o 
   6  12   3      332.73      320.00     22.22 o 
   7  12   3     3333.53     3391.58     70.45 o 
   8  12   3       82.69       63.66     44.47 o 
   9  12   3     1441.46     1458.98     87.38 o 
  10  12   3      131.36      113.23     36.91 o 
 -10  13   3      358.83      369.92     51.30 o 
  -9  13   3       83.15       98.51     20.28 o 
  -8  13   3     1084.07     1035.59     40.16 o 
  -7  13   3       59.56       75.80     20.50 o 
  -6  13   3     4854.39     4490.94    139.42 o 
  -5  13   3     5236.92     5398.41    117.67 o 
  -4  13   3     4268.85     4351.81     85.04 o 
  -3  13   3    10537.66    10209.33    136.30 o 
  -2  13   3     4963.07     4883.60     58.48 o 
  -1  13   3    13796.95    14071.99    138.78 o 
   0  13   3     1281.82     1457.34     17.99 o 
   1  13   3     5755.81     5450.75     50.01 o 
   2  13   3      715.99      751.37     19.25 o 
   3  13   3       26.53       51.56     14.21 o 
   4  13   3     2072.84     2154.85     32.89 o 
   5  13   3     1663.74     1613.15     33.03 o 
   6  13   3     6121.05     6226.34     92.73 o 
   7  13   3       33.67       25.19     17.97 o 
   8  13   3     3198.32     3291.44     79.82 o 
   9  13   3      479.60      425.97     38.87 o 
  10  13   3     1256.28     1257.43    130.51 o 
 -10  14   3        0.34       13.62     50.72 o 
  -9  14   3       59.06      103.72     41.41 o 
  -8  14   3       10.43       32.80     35.13 o 
  -7  14   3        8.49       -3.02     11.98 o 
  -6  14   3        4.74       16.83     26.93 o 
  -5  14   3       87.47       80.22     24.02 o 
  -4  14   3     1186.84     1247.54     43.63 o 
  -3  14   3       30.35       60.23     17.72 o 
  -2  14   3      549.31      603.86     27.27 o 
  -1  14   3      643.32      648.38     17.65 o 
   0  14   3      473.68      512.55     14.68 o 
   1  14   3      811.54      905.24     18.67 o 
   2  14   3      699.22      770.96     23.31 o 
   3  14   3      146.98      204.21     16.82 o 
   4  14   3     1530.54     1526.29     33.88 o 
   5  14   3        1.41        9.97     12.41 o 
   6  14   3       27.31       30.81     17.51 o 
   7  14   3     1220.61     1192.41     38.28 o 
   8  14   3      281.44      194.60     37.46 o 
   9  14   3      294.14      364.33     34.01 o 
  10  14   3       20.14       28.69     27.16 o 
 -10  15   3      502.34      303.77    127.74 o 
  -9  15   3       42.47       57.11     36.30 o 
  -8  15   3     1772.33     1799.02     62.41 o 
  -7  15   3        3.63        2.87     26.91 o 
  -6  15   3     2622.30     2699.92     60.22 o 
  -5  15   3      473.70      493.72     29.06 o 
  -4  15   3     1235.70     1248.33     42.25 o 
  -3  15   3     1262.25     1362.89     37.31 o 
  -2  15   3       19.36       34.29     14.53 o 
  -1  15   3     7163.77     7276.31     80.11 o 
   0  15   3     1717.30     1710.92     26.38 o 
   1  15   3     4741.64     4738.95     53.29 o 
   2  15   3     2165.68     2178.28     31.38 o 
   3  15   3     7462.94     7464.31     93.26 o 
   4  15   3     6102.46     5877.68     68.29 o 
   5  15   3      900.29      851.58     24.42 o 
   6  15   3     1102.55     1117.09     34.19 o 
   7  15   3       24.09        6.43     12.88 o 
   8  15   3      544.95      564.84     43.88 o 
   9  15   3       10.31       12.78     23.52 o 
  -9  16   3     1293.89     1536.77     70.16 o 
  -8  16   3       70.38       39.21     33.69 o 
  -7  16   3     1994.99     2065.50     56.14 o 
  -6  16   3       20.73       -2.02     22.32 o 
  -5  16   3     2936.79     3052.22     68.62 o 
  -4  16   3      395.23      454.26     44.23 o 
  -3  16   3     1031.72      952.08     46.42 o 
  -2  16   3     2708.24     2783.29     42.26 o 
  -1  16   3       53.45       84.04     11.79 o 
   0  16   3     5226.12     5110.61     51.13 o 
   1  16   3      720.62      710.72     24.60 o 
   2  16   3     6721.49     6414.38     65.39 o 
   3  16   3     4910.62     4970.43     59.29 o 
   4  16   3     2830.22     2706.02     36.99 o 
   5  16   3     4307.35     4319.62     79.19 o 
   6  16   3      279.84      288.04     22.09 o 
   7  16   3      996.18     1002.07     31.66 o 
   8  16   3        0.89       -9.72     17.19 o 
   9  16   3      502.21      483.91     73.36 o 
  -9  17   3        0.90       -5.32     30.31 o 
  -8  17   3       92.14      101.35     34.16 o 
  -7  17   3       72.22       68.35     26.79 o 
  -6  17   3      223.18      207.97     33.78 o 
  -5  17   3      142.89      157.75     27.76 o 
  -4  17   3       25.20       18.31     24.05 o 
  -3  17   3      556.54      528.20     47.86 o 
  -2  17   3        4.00        4.01     20.87 o 
  -1  17   3        2.98       13.65      8.54 o 
   0  17   3       58.41       28.91      8.82 o 
   1  17   3      245.29      255.61     30.21 o 
   2  17   3       63.73       66.45     11.16 o 
   3  17   3      125.67      106.86     15.25 o 
   4  17   3      276.93      322.93     16.20 o 
   5  17   3       88.77       92.52     13.30 o 
   6  17   3        4.85        8.54     16.99 o 
   7  17   3       43.92       60.27     20.69 o 
   8  17   3        0.57       25.40     20.60 o 
  -8  18   3        0.23        4.89     27.26 o 
  -7  18   3      855.27      877.72     41.49 o 
  -6  18   3      302.95      336.41     37.68 o 
  -5  18   3     2156.66     2093.08     55.51 o 
  -4  18   3     2162.29     2323.58     54.60 o 
  -3  18   3     3309.11     3253.87     60.70 o 
  -2  18   3     4900.00     5065.08     77.20 o 
  -1  18   3      942.76      942.61     30.77 o 
   0  18   3     4430.02     4248.02     75.65 o 
   1  18   3      237.40      235.80     13.25 o 
   2  18   3     2779.01     2761.17     42.18 o 
   3  18   3      432.93      426.23     24.08 o 
   4  18   3      650.74      623.70     16.23 o 
   5  18   3     1352.70     1338.43     27.11 o 
   6  18   3       12.90       46.89     13.62 o 
   7  18   3     1506.52     1522.60     44.52 o 
   8  18   3      114.83       59.04     48.47 o 
  -8  19   3      344.22      237.23     39.13 o 
  -7  19   3      130.37      118.70     36.59 o 
  -6  19   3      975.66      925.87     49.61 o 
  -5  19   3     1227.57     1265.09     56.81 o 
  -4  19   3     1385.15     1385.67     44.07 o 
  -3  19   3     3126.42     3170.12     77.13 o 
  -2  19   3     1925.46     2029.55     55.70 o 
  -1  19   3     4388.28     4065.47    158.30 o 
   0  19   3      222.21      244.45     29.48 o 
   1  19   3     1564.71     1456.71     36.55 o 
   2  19   3        5.60        6.56      9.72 o 
   3  19   3      779.76      709.60     18.99 o 
   4  19   3     1147.57     1091.85     22.44 o 
   5  19   3        0.31        4.62     11.53 o 
   6  19   3     1286.51     1294.09     34.88 o 
   7  19   3       53.15       67.46     46.34 o 
  -7  20   3      164.92      164.14     44.08 o 
  -6  20   3       95.91      139.61     33.24 o 
  -5  20   3      133.84      162.54     24.59 o 
  -4  20   3      174.47      184.14     25.54 o 
  -3  20   3       14.52       29.71     21.58 o 
  -2  20   3      106.79      103.61     20.26 o 
  -1  20   3       36.22       32.69     14.86 o 
   0  20   3      115.77      102.44     22.79 o 
   1  20   3      688.23      722.28     25.67 o 
   2  20   3      306.47      319.59     19.88 o 
   3  20   3      279.70      324.38     15.95 o 
   4  20   3      360.82      400.69     22.71 o 
   5  20   3       88.57       44.47     28.29 o 
   6  20   3      152.14      125.90     29.50 o 
  -6  21   3     1428.38     1314.94     64.01 o 
  -5  21   3       78.73       92.35     30.28 o 
  -4  21   3      589.88      624.97     67.96 o 
  -3  21   3      321.95      349.65     29.84 o 
  -2  21   3       29.72       43.60     19.30 o 
  -1  21   3     2346.88     2313.99     55.07 o 
   0  21   3      955.88      989.76     36.21 o 
   1  21   3     2428.37     2332.57     80.00 o 
   2  21   3     1546.98     1455.56     30.36 o 
   3  21   3     2465.84     2454.59     55.98 o 
   4  21   3     1848.33     1705.46     55.55 o 
   5  21   3      683.86      693.72     34.56 o 
   6  21   3     1211.10     1150.23     61.50 o 
  -5  22   3      276.34      296.74     30.08 o 
  -4  22   3       28.45       66.04     24.40 o 
  -3  22   3       31.64       30.77     23.89 o 
  -2  22   3      701.89      736.94     43.82 o 
  -1  22   3      324.26      334.36     33.05 o 
   0  22   3      954.27      913.25     38.23 o 
   1  22   3      657.06      589.02     65.12 o 
   2  22   3     1512.18     1389.12     36.48 o 
   3  22   3      683.09      649.23     24.79 o 
   4  22   3      729.23      717.96     34.74 o 
   5  22   3      545.01      567.34     29.31 o 
  -4  23   3      241.66      192.71     35.96 o 
  -3  23   3      494.49      442.28     31.07 o 
  -2  23   3      333.64      305.60     25.64 o 
  -1  23   3      524.70      574.02     49.03 o 
   0  23   3      187.24      132.03     71.00 o 
   1  23   3      106.32       93.59     15.39 o 
   2  23   3       16.62       27.39     45.81 o 
   3  23   3       22.34        2.07     23.91 o 
  -1  24   3      202.28      172.32     42.06 o 
   0  24   3     1740.07     1661.57     83.45 o 
   1  24   3        0.04      -26.16     48.58 o 
 -12   0   4      250.64      329.50     49.30 o 
 -11   0   4       66.37        3.02     37.37 o 
 -10   0   4      654.24      586.12     95.91 o 
  -9   0   4     1958.06     1925.37    111.48 o 
  -8   0   4     1548.01     1464.97     91.96 o 
  -7   0   4    12696.12    13166.13    379.15 o 
  -6   0   4     3330.12     3136.03    144.52 o 
  -5   0   4    41336.95    44964.27    974.03 o 
  -4   0   4    50857.46    52892.55   1429.28 o 
  -3   0   4    22597.18    22790.14    376.45 o 
  -2   0   4    28971.08    29755.27    553.53 o 
  -1   0   4      348.33      448.71     16.85 o 
   0   0   4     8049.47     9404.62    113.14 o 
   1   0   4     3795.65     3340.44     69.54 o 
   2   0   4      181.27      251.18     26.78 o 
   3   0   4    10007.27     8611.85    144.24 o 
   4   0   4     3511.90     3260.79     94.04 o 
   5   0   4    17261.80    16191.29    279.63 o 
   6   0   4     2502.57     2490.45     78.38 o 
   7   0   4    11517.67    10916.80    268.92 o 
   8   0   4      457.31      471.03     68.88 o 
   9   0   4     7663.14     7487.65    193.07 o 
  10   0   4     1943.09     2058.23    157.56 o 
  11   0   4      463.27      410.06     73.88 o 
  12   0   4      317.31      316.11     64.87 o 
 -12   1   4        0.02       -3.25     26.31 o 
 -11   1   4       29.42       55.25     32.84 o 
 -10   1   4      136.58      119.90     36.29 o 
  -9   1   4      125.96      113.77     30.91 o 
  -8   1   4      204.32      224.34     37.02 o 
  -7   1   4     2036.62     2140.97     66.04 o 
  -6   1   4     5960.37     6357.80    105.42 o 
  -5   1   4     5881.98     6302.52    351.29 o 
  -4   1   4    38931.27    40669.60    567.05 o 
  -3   1   4    36062.67    36408.55    480.16 o 
  -2   1   4     4628.47     4372.13     56.11 o 
  -1   1   4      445.06      427.81     23.76 o 
   0   1   4     9699.05     9562.99     85.25 o 
   1   1   4     7868.30     8866.66     86.57 o 
   2   1   4      903.96      821.49     21.30 o 
   3   1   4      323.69      276.10     18.89 o 
   4   1   4     3028.61     2857.79     49.86 o 
   5   1   4     1753.57     1756.99     40.17 o 
   6   1   4     5618.28     5373.56    103.33 o 
   7   1   4      414.08      491.45     51.26 o 
   8   1   4     3635.30     3531.47     90.55 o 
   9   1   4      974.71      908.71     79.46 o 
  10   1   4     1082.85     1080.83     59.49 o 
  11   1   4      197.82      118.35     36.50 o 
  12   1   4       42.84       68.48     40.25 o 
 -12   2   4      220.70      157.75     35.70 o 
 -11   2   4      457.76      559.91     52.86 o 
 -10   2   4      551.79      481.85     41.44 o 
  -9   2   4     2613.38     2774.93     72.90 o 
  -8   2   4     1049.99     1102.37     54.15 o 
  -7   2   4     3932.50     4072.54     89.73 o 
  -6   2   4     1306.41     1471.08     49.64 o 
  -5   2   4     2509.90     2874.22     66.31 o 
  -4   2   4      305.01      259.30     46.38 o 
  -3   2   4    11428.99    11451.50    128.67 o 
  -2   2   4    12799.52    12705.90    137.25 o 
  -1   2   4     7699.22     8175.05     73.59 o 
   0   2   4     2701.06     2872.24     32.02 o 
   1   2   4    24981.21    25536.98    285.71 o 
   2   2   4    11330.89    11219.39    114.72 o 
   3   2   4     8314.32     8273.88     93.89 o 
   4   2   4    17608.88    16241.67    199.09 o 
   5   2   4     4874.23     5234.52     88.51 o 
   6   2   4     2242.75     2153.27     52.70 o 
   7   2   4      585.92      666.91     42.29 o 
   8   2   4        0.02        1.99     25.16 o 
   9   2   4      251.99      184.69     42.04 o 
  10   2   4      186.46      184.13     41.73 o 
  11   2   4      243.29      280.51     46.39 o 
  12   2   4      544.67      585.80     61.53 o 
 -12   3   4      403.43      572.81     42.25 o 
 -11   3   4      927.78      818.38     59.88 o 
 -10   3   4     2630.57     2756.02     76.63 o 
  -9   3   4      377.44      333.10     35.93 o 
  -8   3   4    10373.93    10474.00    173.78 o 
  -7   3   4      191.52      202.37     31.36 o 
  -6   3   4    10504.44    10437.33    163.43 o 
  -5   3   4        8.02       75.44     41.55 o 
  -4   3   4    12787.68    12112.54    197.58 o 
  -3   3   4    10110.01     9467.52     97.13 o 
  -2   3   4     2299.90     2152.10     27.70 o 
  -1   3   4    14717.01    15086.53    147.80 o 
   0   3   4      817.40      833.41     15.81 o 
   1   3   4   104924.88   121662.16   2264.52 o 
   2   3   4    26623.39    26586.77    308.02 o 
   3   3   4    40970.47    39717.88    537.39 o 
   4   3   4    23389.95    24119.46    321.23 o 
   5   3   4    13344.10    12160.02    157.15 o 
   6   3   4     4379.98     3969.01     75.16 o 
   7   3   4      314.25      265.62     42.01 o 
   8   3   4     4693.17     4267.68    115.71 o 
   9   3   4      129.70      137.09     36.15 o 
  10   3   4      465.47      417.06     51.35 o 
  11   3   4      686.70      838.51     50.91 o 
  12   3   4      254.83      193.75     43.11 o 
 -12   4   4       74.14       22.25     33.57 o 
 -11   4   4      287.06      263.26     40.27 o 
 -10   4   4      212.25      188.37     28.92 o 
  -9   4   4      359.04      386.39     36.91 o 
  -8   4   4       71.28      115.96     27.80 o 
  -7   4   4      855.90      921.83     54.47 o 
  -6   4   4       41.26       48.84     20.92 o 
  -5   4   4        0.98       10.47     14.73 o 
  -4   4   4     1722.80     1723.37     34.91 o 
  -3   4   4      147.28      137.32     16.19 o 
  -2   4   4     8016.81     8545.05     74.65 o 
  -1   4   4      667.00      654.54     12.35 o 
   0   4   4     4760.72     5098.12     47.66 o 
   1   4   4    10427.76    10358.58    114.28 o 
   2   4   4    37828.93    41369.95    570.45 o 
   3   4   4    17326.72    18076.80    247.03 o 
   4   4   4     2143.88     1993.60     43.51 o 
   5   4   4        6.94       37.12     28.15 o 
   6   4   4     1208.08     1135.52     46.88 o 
   7   4   4        0.47       25.67     25.61 o 
   8   4   4        1.54       34.46     41.65 o 
   9   4   4       51.35       29.91     27.91 o 
  10   4   4       28.80       74.31     30.64 o 
  11   4   4        1.09      -18.26     33.04 o 
  12   4   4       76.85       95.29     51.11 o 
 -12   5   4       23.06       -8.16     23.31 o 
 -11   5   4      174.29      150.35     47.06 o 
 -10   5   4      651.20      646.15     34.07 o 
  -9   5   4       26.16       45.31     21.02 o 
  -8   5   4     1806.16     1877.01     56.91 o 
  -7   5   4       19.16       59.58     22.39 o 
  -6   5   4     4818.31     4929.27     82.16 o 
  -5   5   4     2671.08     2479.18     73.32 o 
  -4   5   4    10325.75    10411.82    118.64 o 
  -3   5   4     8393.27     7421.63    104.56 o 
  -2   5   4    17016.54    16906.59    177.16 o 
  -1   5   4    11499.35    10856.94    130.72 o 
   0   5   4    10194.76    10117.30     78.72 o 
   1   5   4    10090.96    10204.73     94.81 o 
   2   5   4      257.04      241.66     18.52 o 
   3   5   4      212.43      304.24     24.63 o 
   4   5   4     4222.54     3844.01     57.13 o 
   5   5   4      233.57      278.22     22.42 o 
   6   5   4    10341.76    10706.37    158.55 o 
   7   5   4      579.62      512.44     37.03 o 
   8   5   4     4982.85     4963.52    103.10 o 
   9   5   4      713.20      488.21     51.49 o 
  10   5   4     1506.51     1481.63    103.74 o 
  11   5   4      285.68      238.60     41.69 o 
  12   5   4      374.40      320.79     51.83 o 
 -12   6   4      306.24      299.49     36.00 o 
 -11   6   4      251.53      304.19     37.65 o 
 -10   6   4      126.03       76.70     28.39 o 
  -9   6   4     1112.72     1107.30     43.87 o 
  -8   6   4      284.07      290.10     31.10 o 
  -7   6   4     7030.49     7020.64    102.71 o 
  -6   6   4     4175.42     4189.78     71.38 o 
  -5   6   4     4076.69     3860.47    107.11 o 
  -4   6   4    14666.56    14795.29    178.62 o 
  -3   6   4    31498.71    33724.00    659.20 o 
  -2   6   4    36002.81    37750.84    482.37 o 
  -1   6   4     1589.11     1584.35     17.48 o 
   0   6   4    30824.95    33217.42    507.73 o 
   1   6   4      454.90      522.00     12.54 o 
   2   6   4     9864.18     9822.92    110.57 o 
   3   6   4     4663.28     4041.03     49.69 o 
   4   6   4     2573.27     2661.78     50.02 o 
   5   6   4     6731.96     6577.65    117.26 o 
   6   6   4      591.72      622.06     33.78 o 
   7   6   4     9206.22     8937.93    165.54 o 
   8   6   4     1317.46     1220.28     46.55 o 
   9   6   4     3718.38     3656.34     88.06 o 
  10   6   4      336.19      244.47     41.91 o 
  11   6   4      729.74      733.06     52.85 o 
 -12   7   4        8.82       33.08     20.82 o 
 -11   7   4       59.62       39.50     29.78 o 
 -10   7   4       59.65       65.72     20.47 o 
  -9   7   4       31.71       45.91     17.98 o 
  -8   7   4       44.41       56.82     28.54 o 
  -7   7   4     2660.94     2702.91     51.18 o 
  -6   7   4       44.39       32.05     16.27 o 
  -5   7   4     2993.54     3046.02     67.96 o 
  -4   7   4     2284.02     2262.64     25.76 o 
  -3   7   4     4636.58     4395.92    103.15 o 
  -2   7   4     2734.39     2880.27     41.54 o 
  -1   7   4     1456.76     1636.01     21.59 o 
   0   7   4       82.85       63.13      5.50 o 
   1   7   4     2018.82     1864.82     22.82 o 
   2   7   4      190.20      209.71     11.65 o 
   3   7   4      784.59      641.11     28.53 o 
   4   7   4      215.35      237.00     26.69 o 
   5   7   4      615.13      532.33     37.72 o 
   6   7   4      714.89      660.50     31.79 o 
   7   7   4      248.43      308.86     31.04 o 
   8   7   4      262.77      273.21     33.74 o 
   9   7   4       68.06       19.69     30.59 o 
  10   7   4      274.45      296.84     54.43 o 
  11   7   4        0.06       -2.24     31.59 o 
 -12   8   4      287.03      211.81     25.51 o 
 -11   8   4      587.39      646.40     45.97 o 
 -10   8   4      464.22      539.04     33.25 o 
  -9   8   4     1786.23     1860.73     43.48 o 
  -8   8   4      848.52      828.94     33.83 o 
  -7   8   4     5476.03     5689.32     90.86 o 
  -6   8   4        0.17       22.04     18.78 o 
  -5   8   4     2042.14     1801.24     37.10 o 
  -4   8   4     1881.01     2095.57     22.88 o 
  -3   8   4       12.41       29.93     26.14 o 
  -2   8   4    26990.48    28361.26    346.03 o 
  -1   8   4     2583.49     2507.24     32.10 o 
   0   8   4    42180.04    46634.93    448.37 o 
   1   8   4    11041.77    10402.45     96.15 o 
   2   8   4    33410.35    33094.32    339.01 o 
   3   8   4    12071.67    12100.63    136.83 o 
   4   8   4    13954.13    12995.13    158.60 o 
   5   8   4     6798.31     7006.94     99.72 o 
   6   8   4     1965.92     1780.93     52.93 o 
   7   8   4     1752.36     1649.50     46.68 o 
   8   8   4       48.53       36.73     28.53 o 
   9   8   4      396.57      346.31     35.90 o 
  10   8   4      615.55      698.44     47.98 o 
  11   8   4       51.54       33.52     27.79 o 
 -11   9   4      550.75      502.09     28.82 o 
 -10   9   4     1142.91     1253.48     53.22 o 
  -9   9   4      952.06      899.20     59.33 o 
  -8   9   4     3621.65     3696.01     67.02 o 
  -7   9   4      550.39      525.65     29.30 o 
  -6   9   4     4665.86     4642.38     63.59 o 
  -5   9   4      765.74      730.61     43.15 o 
  -4   9   4     1797.02     1752.64     80.11 o 
  -3   9   4    10517.43    11210.42    133.63 o 
  -2   9   4      524.61      558.95     17.31 o 
  -1   9   4    16145.44    16765.27    172.32 o 
   0   9   4     3750.93     3739.85     27.91 o 
   1   9   4    32611.86    34441.89    363.83 o 
   2   9   4     3708.71     3600.70     36.09 o 
   3   9   4    12945.07    12763.79    133.18 o 
   4   9   4     3830.15     3877.42     71.44 o 
   5   9   4     7116.60     6630.18    114.55 o 
   6   9   4     2268.28     2377.06     58.39 o 
   7   9   4       52.41       38.94     23.97 o 
   8   9   4     1814.43     1721.12     54.83 o 
   9   9   4      173.17      201.29     27.20 o 
  10   9   4      195.56      185.02     28.72 o 
  11   9   4      533.89      681.09     63.28 o 
 -11  10   4        0.11        2.29     16.73 o 
 -10  10   4      241.87      210.76     23.66 o 
  -9  10   4       57.43       85.84     23.01 o 
  -8  10   4      102.86      108.86     16.61 o 
  -7  10   4      318.35      281.23     21.66 o 
  -6  10   4     2510.22     2573.54     44.61 o 
  -5  10   4       12.43       43.06     15.44 o 
  -4  10   4      713.73      632.10     37.21 o 
  -3  10   4     2868.08     3023.54     44.44 o 
  -2  10   4     1474.42     1560.04     26.22 o 
  -1  10   4      135.21      134.70      5.54 o 
   0  10   4     1487.80     1682.64     18.03 o 
   1  10   4     4857.10     4837.28     45.70 o 
   2  10   4      465.19      423.98     28.22 o 
   3  10   4      194.43      211.07     14.64 o 
   4  10   4      683.83      611.29     25.31 o 
   5  10   4        2.30      -16.38     20.52 o 
   6  10   4      504.99      530.17     38.58 o 
   7  10   4      200.07      199.83     31.88 o 
   8  10   4       72.35       77.64     24.75 o 
   9  10   4      117.53       84.02     28.84 o 
  10  10   4        7.03        8.35     26.29 o 
  11  10   4       95.61       88.23     41.10 o 
 -11  11   4      185.30      210.31     25.36 o 
 -10  11   4      637.38      643.66     24.38 o 
  -9  11   4        4.26        9.09     19.88 o 
  -8  11   4     1900.14     1869.43     55.22 o 
  -7  11   4      434.28      408.57     24.78 o 
  -6  11   4    10128.07    10110.46    149.46 o 
  -5  11   4     6418.92     6532.15    132.30 o 
  -4  11   4     7346.17     7668.61    109.51 o 
  -3  11   4     7955.71     7444.25     92.92 o 
  -2  11   4     9790.38     9891.47    111.12 o 
  -1  11   4    14605.60    15309.28    120.23 o 
   0  11   4     3626.13     3651.62     29.04 o 
   1  11   4     5677.61     5763.63     60.95 o 
   2  11   4      176.96      203.65     17.18 o 
   3  11   4     1551.37     1662.66     29.59 o 
   4  11   4     2489.34     2404.80     45.26 o 
   5  11   4      245.58      246.79     24.10 o 
   6  11   4     5710.15     5673.91     95.22 o 
   7  11   4       12.92       11.53     26.35 o 
   8  11   4     3584.68     3698.64     93.46 o 
   9  11   4      396.98      356.92     41.58 o 
  10  11   4     1073.30     1062.77     50.97 o 
 -11  12   4      223.97      225.07     51.51 o 
 -10  12   4       74.24       44.99     29.48 o 
  -9  12   4      510.95      481.85     29.79 o 
  -8  12   4      107.69      156.58     18.28 o 
  -7  12   4     1892.46     1740.54     48.00 o 
  -6  12   4      931.54      769.44     56.18 o 
  -5  12   4     4195.64     3998.27     80.27 o 
  -4  12   4     6143.33     6360.41     97.37 o 
  -3  12   4     4038.88     4016.69     80.44 o 
  -2  12   4     6100.05     5870.12     71.51 o 
  -1  12   4     6416.21     6484.50     62.71 o 
   0  12   4    10370.32    11019.49     85.80 o 
   1  12   4     1234.46     1272.32     22.03 o 
   2  12   4     1048.15     1116.17     28.52 o 
   3  12   4      586.74      573.52     20.77 o 
   4  12   4      220.67      223.74     16.66 o 
   5  12   4     3681.71     3606.71     57.41 o 
   6  12   4       16.11       19.67     18.08 o 
   7  12   4     3142.00     3227.88     86.29 o 
   8  12   4      216.70      217.49     32.28 o 
   9  12   4     1167.06     1027.04     75.03 o 
  10  12   4      191.99      191.26     39.88 o 
 -10  13   4      115.69      154.34     45.91 o 
  -9  13   4       17.97        6.88     59.32 o 
  -8  13   4      648.36      660.22     61.66 o 
  -7  13   4      166.96      157.71     32.36 o 
  -6  13   4      536.07      536.65     33.01 o 
  -5  13   4        4.24        8.92     23.85 o 
  -4  13   4      574.91      663.57     32.52 o 
  -3  13   4      113.47      112.05     19.26 o 
  -2  13   4       20.66       18.08     13.29 o 
  -1  13   4      760.52      702.25     11.38 o 
   0  13   4     1431.22     1400.79     23.91 o 
   1  13   4     1832.42     1867.74     27.83 o 
   2  13   4     1204.87     1289.16     21.11 o 
   3  13   4     5414.58     5662.33     67.14 o 
   4  13   4      336.71      357.07     18.55 o 
   5  13   4     1100.40     1168.38     30.07 o 
   6  13   4       52.36       59.57     23.44 o 
   7  13   4       26.38       61.04     19.87 o 
   8  13   4      164.83      164.40     22.40 o 
   9  13   4       15.26       20.27     27.40 o 
  10  13   4        0.45       63.39     31.37 o 
 -10  14   4      373.87      349.39     61.28 o 
  -9  14   4     1463.95     1543.41     81.59 o 
  -8  14   4       40.97       57.35     43.48 o 
  -7  14   4     2144.49     2173.49     56.43 o 
  -6  14   4       15.44       19.69     32.85 o 
  -5  14   4     3360.44     3363.70     63.12 o 
  -4  14   4     1868.58     1956.10     49.98 o 
  -3  14   4      430.83      443.04     40.81 o 
  -2  14   4     4035.40     3982.41     60.87 o 
  -1  14   4        0.39       -2.99      6.67 o 
   0  14   4    12724.47    13025.18    115.30 o 
   1  14   4     7553.12     7922.87     89.00 o 
   2  14   4    10451.80    10800.42    102.93 o 
   3  14   4     4359.36     4397.53     48.80 o 
   4  14   4     5850.60     6062.31     69.78 o 
   5  14   4     5717.26     5763.84     73.92 o 
   6  14   4       42.85        8.87     22.58 o 
   7  14   4     2529.87     2617.40     55.13 o 
   8  14   4        3.05       18.84     19.94 o 
   9  14   4      842.51      823.89     98.87 o 
 -10  15   4      310.57      250.63     70.92 o 
  -9  15   4      186.63      143.74     38.93 o 
  -8  15   4      634.96      664.79     40.50 o 
  -7  15   4       87.15       90.05     41.09 o 
  -6  15   4     1024.45     1053.80     39.95 o 
  -5  15   4      142.16      113.25     23.20 o 
  -4  15   4      157.09      163.95     20.53 o 
  -3  15   4      701.44      749.80     32.90 o 
  -2  15   4      341.44      268.57     19.99 o 
  -1  15   4     2830.73     2922.30     54.25 o 
   0  15   4     1494.76     1597.99     27.45 o 
   1  15   4     4115.06     4430.99     52.62 o 
   2  15   4     3503.30     3467.13     46.88 o 
   3  15   4     2471.43     2598.92     34.60 o 
   4  15   4     2977.98     2712.01     37.77 o 
   5  15   4      658.60      597.68     20.90 o 
   6  15   4     1613.11     1673.54     42.15 o 
   7  15   4        5.09       24.42     17.36 o 
   8  15   4      336.26      345.90     29.49 o 
   9  15   4        0.59       37.86     26.25 o 
  -9  16   4      133.34      109.64     33.63 o 
  -8  16   4       70.97       32.10     46.84 o 
  -7  16   4      131.29      127.81     26.86 o 
  -6  16   4      158.89      200.53     30.34 o 
  -5  16   4      797.98      821.41     42.94 o 
  -4  16   4      865.74      872.22     32.87 o 
  -3  16   4      722.65      727.32     28.44 o 
  -2  16   4      771.24      788.60     29.71 o 
  -1  16   4       90.74      124.09      8.26 o 
   0  16   4     1187.67     1073.96     19.38 o 
   1  16   4       58.30       82.43     16.48 o 
   2  16   4      228.41      248.69     12.89 o 
   3  16   4      307.94      323.20     14.56 o 
   4  16   4       51.29       95.38     13.62 o 
   5  16   4      281.41      317.58     35.74 o 
   6  16   4       28.21       21.99     17.45 o 
   7  16   4      379.38      414.37     24.44 o 
   8  16   4      122.59       93.97     28.97 o 
   9  16   4      359.45      194.16     52.33 o 
  -9  17   4      101.38      121.19     39.38 o 
  -8  17   4     1241.03     1253.45     57.89 o 
  -7  17   4       58.46       -2.25     25.64 o 
  -6  17   4     3398.12     3432.37     86.01 o 
  -5  17   4      968.35      930.04     50.70 o 
  -4  17   4     3492.04     3637.52     74.22 o 
  -3  17   4     4007.20     3747.45     76.37 o 
  -2  17   4     1893.41     1921.88     40.10 o 
  -1  17   4     8407.34     7871.30    322.24 o 
   0  17   4       21.20       24.11      9.90 o 
   1  17   4     4401.19     4406.95     56.47 o 
   2  17   4      731.45      695.29     22.75 o 
   3  17   4     2477.00     2618.81     40.08 o 
   4  17   4     3079.05     3022.00     49.11 o 
   5  17   4       28.63       34.69     14.04 o 
   6  17   4     2930.20     2852.92     47.60 o 
   7  17   4       74.22       67.07     23.82 o 
   8  17   4     1900.15     1853.91     41.29 o 
  -8  18   4        0.10      -29.59     29.59 o 
  -7  18   4      705.17      649.97     46.38 o 
  -6  18   4      190.47      185.76     32.08 o 
  -5  18   4      960.95      971.19     41.96 o 
  -4  18   4      890.56      899.53     42.18 o 
  -3  18   4     1328.82     1399.51     50.34 o 
  -2  18   4     2174.79     1977.62     54.95 o 
  -1  18   4      138.56      104.11     16.60 o 
   0  18   4      501.00      587.99     36.66 o 
   1  18   4        0.26       -5.91     11.04 o 
   2  18   4      277.88      326.39     23.86 o 
   3  18   4      549.24      539.65     20.26 o 
   4  18   4       14.29       15.75     12.53 o 
   5  18   4      833.24      821.83     22.80 o 
   6  18   4        0.31       -4.67     13.55 o 
   7  18   4      614.44      593.61     33.83 o 
   8  18   4      110.23       72.86     21.61 o 
  -7  19   4       11.61       14.47     46.20 o 
  -6  19   4      332.69      366.33     42.27 o 
  -5  19   4       45.04       56.66     26.69 o 
  -4  19   4      462.69      545.55     61.84 o 
  -3  19   4      256.21      247.37     36.35 o 
  -2  19   4       83.89      128.34     23.79 o 
  -1  19   4     1421.99     1442.63     65.52 o 
   0  19   4       67.02       65.88      9.60 o 
   1  19   4     1597.77     1496.53     37.68 o 
   2  19   4      340.63      330.79     18.56 o 
   3  19   4     1734.39     1646.36     28.40 o 
   4  19   4      744.07      784.16     22.29 o 
   5  19   4      597.98      546.57     28.87 o 
   6  19   4      420.62      429.00     19.13 o 
   7  19   4       67.91        9.85     30.07 o 
  -7  20   4      957.84     1039.27    101.76 o 
  -6  20   4       81.71       72.59     27.83 o 
  -5  20   4     1022.80      975.84     40.83 o 
  -4  20   4      407.52      352.74     27.69 o 
  -3  20   4      482.17      477.25     31.10 o 
  -2  20   4     1946.90     2009.76     42.87 o 
  -1  20   4       11.36       15.24     17.93 o 
   0  20   4     2434.77     2245.38     88.56 o 
   1  20   4      276.07      314.57     22.29 o 
   2  20   4     2944.11     2850.26     35.80 o 
   3  20   4     1072.22     1074.92     23.30 o 
   4  20   4     1154.60     1151.24     24.64 o 
   5  20   4     1273.77     1161.69     36.04 o 
   6  20   4      221.23      156.16     32.31 o 
  -6  21   4       18.68      -20.20     25.12 o 
  -5  21   4       19.79        2.03     27.77 o 
  -4  21   4        0.93       13.48     25.04 o 
  -3  21   4       52.67       24.58     24.66 o 
  -2  21   4        0.23       31.83     19.12 o 
  -1  21   4      113.99      139.78     23.32 o 
   0  21   4      103.98       82.46     31.21 o 
   1  21   4      208.04      225.64     15.10 o 
   2  21   4      111.41      109.24     11.36 o 
   3  21   4      216.66      216.80     19.13 o 
   4  21   4      124.12      106.76     12.58 o 
   5  21   4      156.49      131.97     21.13 o 
  -5  22   4      609.35      633.88     34.64 o 
  -4  22   4      594.83      650.81     48.54 o 
  -3  22   4      458.84      410.15     31.13 o 
  -2  22   4     1130.39     1185.54     56.72 o 
  -1  22   4      157.51      194.23     38.18 o 
   0  22   4     1115.41     1033.15     81.58 o 
   1  22   4       17.68       22.72     18.19 o 
   2  22   4      900.39      843.11     51.48 o 
   3  22   4      564.25      550.11     19.39 o 
   4  22   4      120.34      103.91     18.75 o 
  -3  23   4      957.73     1037.23     54.38 o 
  -2  23   4      292.91      311.96     29.71 o 
  -1  23   4     1998.02     1880.48     61.97 o 
   0  23   4       35.85       34.55     39.38 o 
   1  23   4     1896.37     1826.43     65.87 o 
   2  23   4      100.35       71.36     14.48 o 
   3  23   4     1018.78      914.89     80.58 o 
   0  24   4       68.28       80.96     41.10 o 
 -12   1   5      163.39      199.56     39.53 o 
 -11   1   5      430.27      485.29     43.23 o 
 -10   1   5     1822.52     1955.98     62.72 o 
  -9   1   5      251.86      202.22     43.99 o 
  -8   1   5     3106.22     3399.81     91.78 o 
  -7   1   5       85.79      151.31     42.06 o 
  -6   1   5     1536.67     1600.65     45.90 o 
  -5   1   5      528.87      511.80     56.09 o 
  -4   1   5     7741.51     7859.35    100.22 o 
  -3   1   5    24310.74    24261.24    289.52 o 
  -2   1   5       18.13       28.57     10.37 o 
  -1   1   5     7374.19     7224.21     59.65 o 
   0   1   5      531.44      561.03     10.72 o 
   1   1   5    56374.17    63697.87    951.80 o 
   2   1   5    11264.39    12186.52    127.64 o 
   3   1   5     6876.21     7436.35     92.84 o 
   4   1   5    15370.85    15360.34    187.32 o 
   5   1   5     4514.05     4545.41     80.06 o 
   6   1   5     7607.78     7641.51    167.36 o 
   7   1   5        3.04       19.38     31.88 o 
   8   1   5     5049.05     4973.46    117.04 o 
   9   1   5      643.94      735.14     51.04 o 
  10   1   5     1353.08     1214.80     63.93 o 
  11   1   5      307.74      315.62     46.96 o 
  12   1   5      126.70      103.47     43.43 o 
 -12   2   5      330.49      308.85     41.72 o 
 -11   2   5      260.38      286.76     35.28 o 
 -10   2   5      273.88      281.40     41.78 o 
  -9   2   5     2661.28     2687.39     78.04 o 
  -8   2   5        0.30       14.54     26.66 o 
  -7   2   5     7173.20     7524.70    138.25 o 
  -6   2   5      108.13      183.51     28.31 o 
  -5   2   5     4198.71     3899.80     64.98 o 
  -4   2   5     9617.38     9274.47    119.21 o 
  -3   2   5    14784.54    15765.42    174.69 o 
  -2   2   5    25115.71    24736.53    255.03 o 
  -1   2   5     1309.60     1439.59     18.95 o 
   0   2   5     6597.78     6232.17     64.78 o 
   1   2   5     1915.29     2307.50     31.02 o 
   2   2   5    18135.73    18844.79    219.63 o 
   3   2   5    19221.00    20948.41    241.77 o 
   4   2   5     2887.68     2861.45     55.37 o 
   5   2   5    10758.57    11059.20    148.68 o 
   6   2   5      835.94      819.00     37.02 o 
   7   2   5     7260.98     6980.82    115.43 o 
   8   2   5      273.12      208.80     34.31 o 
   9   2   5     2507.19     2467.36     68.53 o 
  10   2   5      147.10      167.32     38.24 o 
  11   2   5      458.04      485.20     61.50 o 
  12   2   5      211.07      187.86     46.75 o 
 -12   3   5       30.41       23.65     33.91 o 
 -11   3   5       33.88       62.04     27.08 o 
 -10   3   5       67.16       66.41     26.55 o 
  -9   3   5       84.80       99.27     27.08 o 
  -8   3   5        1.45       12.09     23.72 o 
  -7   3   5       56.98      106.63     36.82 o 
  -6   3   5       27.41       44.17     24.13 o 
  -5   3   5     2119.69     2100.12     39.37 o 
  -4   3   5      134.03      138.77     18.16 o 
  -3   3   5      160.80      179.76     15.04 o 
  -2   3   5       35.26       25.48     10.93 o 
  -1   3   5     4358.76     4193.95     39.21 o 
   0   3   5      463.17      521.22     26.08 o 
   1   3   5     8090.67     7640.57     77.13 o 
   2   3   5       24.07       90.17     12.38 o 
   3   3   5     1327.96     1377.26     30.17 o 
   4   3   5        7.54       32.73     15.75 o 
   5   3   5     1260.92     1212.24     39.74 o 
   6   3   5      587.22      542.40     47.15 o 
   7   3   5       19.22       10.37     26.34 o 
   8   3   5      108.03       77.07     27.44 o 
   9   3   5        1.00        4.99     25.84 o 
  10   3   5       44.63       55.54     30.60 o 
  11   3   5      122.63       80.80     41.91 o 
 -12   4   5      297.72      243.58     35.08 o 
 -11   4   5      629.37      674.62     45.84 o 
 -10   4   5      704.15      709.19     75.64 o 
  -9   4   5     3491.17     3471.76     73.81 o 
  -8   4   5     1312.21     1424.39     56.81 o 
  -7   4   5     8155.52     8505.35    146.67 o 
  -6   4   5     1413.00     1370.66     40.81 o 
  -5   4   5     2707.83     2497.87     45.77 o 
  -4   4   5     9006.95     9127.98    122.77 o 
  -3   4   5     9411.69     9848.59     94.83 o 
  -2   4   5    25152.45    24510.82    308.72 o 
  -1   4   5        1.29       16.63      6.86 o 
   0   4   5    37478.36    39782.68    456.35 o 
   1   4   5      175.24      223.84     13.63 o 
   2   4   5    24756.49    25128.80    286.80 o 
   3   4   5      426.42      320.95     21.45 o 
   4   4   5     9145.92     9133.79    141.40 o 
   5   4   5     9257.76     9061.04    148.14 o 
   6   4   5      471.90      375.39     33.31 o 
   7   4   5     5573.52     5486.27    106.49 o 
   8   4   5      259.48      228.03     38.04 o 
   9   4   5     2800.19     2738.49    104.34 o 
  10   4   5      815.55      839.18     75.69 o 
  11   4   5      591.34      647.20     59.15 o 
 -12   5   5       90.85       87.20     36.35 o 
 -11   5   5      141.37      139.08     28.14 o 
 -10   5   5      572.84      621.87     33.39 o 
  -9   5   5      466.38      466.89     37.36 o 
  -8   5   5     2517.38     2544.44     56.01 o 
  -7   5   5      217.90      199.08     32.08 o 
  -6   5   5     3340.40     3518.85     58.64 o 
  -5   5   5     1714.99     1600.94     41.35 o 
  -4   5   5     5791.76     6089.71     69.94 o 
  -3   5   5     6903.22     6114.47     59.98 o 
  -2   5   5       34.00       54.21     12.99 o 
  -1   5   5     7214.96     7080.76     53.92 o 
   0   5   5       55.54       48.14      7.42 o 
   1   5   5    21392.25    22438.23    196.34 o 
   2   5   5     1569.67     1672.38     31.30 o 
   3   5   5     5502.69     5648.05     81.96 o 
   4   5   5     2159.96     2096.56     41.47 o 
   5   5   5      493.66      495.83     58.79 o 
   6   5   5     1855.26     1861.56     73.01 o 
   7   5   5       74.53      112.06     34.06 o 
   8   5   5     1813.39     1640.11     59.20 o 
   9   5   5      399.81      440.18     43.75 o 
  10   5   5      298.03      289.99     39.69 o 
  11   5   5      426.05      522.78     71.09 o 
 -12   6   5       78.81       64.84     24.25 o 
 -11   6   5       33.31       60.08     31.93 o 
 -10   6   5       85.86       80.61     21.09 o 
  -9   6   5      363.01      372.91     27.87 o 
  -8   6   5       50.80       59.44     24.84 o 
  -7   6   5     1557.74     1524.52     82.15 o 
  -6   6   5      531.14      539.53     24.77 o 
  -5   6   5     3541.71     3487.73     55.14 o 
  -4   6   5     3419.33     3496.66     46.67 o 
  -3   6   5     4701.94     4548.07     44.22 o 
  -2   6   5     1603.72     1618.69     22.95 o 
  -1   6   5     1033.61     1089.13     13.69 o 
   0   6   5     5561.35     5806.63     50.28 o 
   1   6   5       20.18       32.03      7.91 o 
   2   6   5     1016.26     1280.75     24.52 o 
   3   6   5     1991.97     1952.21     34.69 o 
   4   6   5      705.82      649.99     30.56 o 
   5   6   5     3173.37     3016.94     60.75 o 
   6   6   5      306.12      388.54     40.19 o 
   7   6   5     1151.76     1091.79     46.46 o 
   8   6   5        3.11        6.71     23.80 o 
   9   6   5      689.74      754.12     43.74 o 
  10   6   5       20.04       14.73     35.50 o 
  11   6   5       67.51      120.66     35.09 o 
 -12   7   5      144.00       82.37     23.51 o 
 -11   7   5      313.89      265.42     30.56 o 
 -10   7   5     1444.05     1289.71     73.91 o 
  -9   7   5      319.02      274.33     24.96 o 
  -8   7   5     3828.49     3706.17     82.28 o 
  -7   7   5       31.71       34.46     16.38 o 
  -6   7   5     9300.99     9770.60    146.21 o 
  -5   7   5     9568.63     9309.64    104.23 o 
  -4   7   5    11228.54    11497.52    117.02 o 
  -3   7   5    28269.20    30047.53    546.71 o 
  -2   7   5     4606.27     4686.34     91.51 o 
  -1   7   5    39403.04    44361.09    663.52 o 
   0   7   5       19.89       38.89      5.66 o 
   1   7   5    27281.73    29453.09    313.12 o 
   2   7   5     5607.38     5458.51     60.83 o 
   3   7   5     3939.69     3859.43     48.76 o 
   4   7   5    16688.51    15963.27    202.91 o 
   5   7   5      238.50      159.74     21.66 o 
   6   7   5     7079.83     7121.91    121.92 o 
   7   7   5      120.66      130.51     27.71 o 
   8   7   5     4619.61     4861.61    107.05 o 
   9   7   5     1131.59     1033.08     46.75 o 
  10   7   5      707.19      738.42     80.90 o 
  11   7   5      544.75      566.12     63.83 o 
 -11   8   5       90.37       59.75     20.97 o 
 -10   8   5       15.85       29.53     26.66 o 
  -9   8   5      464.94      486.74     27.78 o 
  -8   8   5       44.19       46.66     23.89 o 
  -7   8   5     2200.43     2210.04     45.39 o 
  -6   8   5      567.08      507.87     20.76 o 
  -5   8   5     4784.60     4775.49     56.15 o 
  -4   8   5     5543.12     5059.94     73.81 o 
  -3   8   5     5695.86     5820.47    100.57 o 
  -2   8   5     5936.20     5895.03     61.49 o 
  -1   8   5     4284.25     4462.70     40.38 o 
   0   8   5     6959.08     7628.01     58.64 o 
   1   8   5        1.56       56.95      8.03 o 
   2   8   5     4408.37     4615.40     40.73 o 
   3   8   5     2362.26     2418.61     42.85 o 
   4   8   5       12.97        5.01     16.00 o 
   5   8   5     1906.48     1918.81     60.91 o 
   6   8   5       13.42       25.09     19.92 o 
   7   8   5     3203.40     3365.31     90.06 o 
   8   8   5      303.66      265.35     31.22 o 
   9   8   5      514.53      593.06     39.05 o 
  10   8   5      153.17      132.95     31.10 o 
  11   8   5       61.90      113.25     35.67 o 
 -11   9   5      308.99      344.47     25.83 o 
 -10   9   5      392.64      480.40     43.33 o 
  -9   9   5        2.11       20.57     13.72 o 
  -8   9   5      981.98      944.17     34.17 o 
  -7   9   5      125.23      139.95     15.58 o 
  -6   9   5     1320.33     1291.27     53.35 o 
  -5   9   5      548.86      550.21     25.32 o 
  -4   9   5       91.59       83.46     26.76 o 
  -3   9   5     1024.35     1103.76     34.34 o 
  -2   9   5      108.17      124.43     22.66 o 
  -1   9   5    17558.80    18088.45    167.24 o 
   0   9   5     4254.42     4317.99     36.75 o 
   1   9   5    13874.81    13504.31    123.43 o 
   2   9   5     1320.72     1423.21     27.45 o 
   3   9   5     5513.13     5367.28     59.78 o 
   4   9   5     2278.34     2097.52     49.60 o 
   5   9   5      636.85      560.71     38.12 o 
   6   9   5     1004.15      900.94     45.22 o 
   7   9   5       56.61       59.04     22.94 o 
   8   9   5      543.95      475.91     37.17 o 
   9   9   5       65.01       75.60     32.66 o 
  10   9   5      172.25      119.81     29.10 o 
  11   9   5      163.01      149.42     33.86 o 
 -11  10   5      713.07      751.35     57.17 o 
 -10  10   5      392.33      473.50     74.48 o 
  -9  10   5     2001.25     2144.76     47.13 o 
  -8  10   5      146.32      196.76     23.09 o 
  -7  10   5     4300.72     4270.54     56.00 o 
  -6  10   5      244.20      253.51     16.39 o 
  -5  10   5     3539.29     3492.29     99.32 o 
  -4  10   5     1664.87     1410.30     83.30 o 
  -3  10   5     4036.48     4313.25     57.32 o 
  -2  10   5    14399.17    14419.71    156.89 o 
  -1  10   5      713.01      850.60     37.47 o 
   0  10   5    27883.76    28349.21    257.77 o 
   1  10   5     1400.42     1439.93     23.58 o 
   2  10   5    16578.07    16972.55    162.48 o 
   3  10   5     3618.26     3763.45     44.48 o 
   4  10   5     5101.75     5459.66     77.30 o 
   5  10   5     6773.90     6506.36    112.95 o 
   6  10   5      546.79      609.67     32.54 o 
   7  10   5     2594.14     2435.18     72.36 o 
   8  10   5      278.77      260.59     48.21 o 
   9  10   5      871.94      808.26     46.71 o 
  10  10   5      522.45      587.31     40.23 o 
 -11  11   5      152.32       84.56     71.83 o 
 -10  11   5      152.79      314.96     84.45 o 
  -9  11   5      205.31      160.89     28.92 o 
  -8  11   5      331.23      295.01     25.68 o 
  -7  11   5       51.26       77.76     22.49 o 
  -6  11   5      201.33      183.71     20.14 o 
  -5  11   5       31.66       61.64     32.44 o 
  -4  11   5      181.07      201.61     23.68 o 
  -3  11   5     1052.74     1020.39     34.62 o 
  -2  11   5      465.33      454.53     17.96 o 
  -1  11   5     3772.54     3627.30     56.78 o 
   0  11   5      569.18      593.23     13.17 o 
   1  11   5     9471.03     9629.17     82.99 o 
   2  11   5      490.11      507.19     14.26 o 
   3  11   5     1865.45     2055.47     41.73 o 
   4  11   5      535.98      569.06     21.76 o 
   5  11   5      319.58      342.69     22.29 o 
   6  11   5      177.42      124.22     38.13 o 
   7  11   5       15.13       26.52     23.19 o 
   8  11   5       18.42       -0.24     31.14 o 
   9  11   5       62.04       68.69     52.46 o 
  10  11   5      111.10       81.20     49.16 o 
 -10  12   5       11.82       42.90     43.80 o 
  -9  12   5      717.21      662.33     52.76 o 
  -8  12   5       47.62       58.32     12.85 o 
  -7  12   5     3165.09     3016.76    143.10 o 
  -6  12   5      431.10      508.10     46.49 o 
  -5  12   5     5140.48     5223.05     94.58 o 
  -4  12   5     1450.16     1513.57     42.49 o 
  -3  12   5     6092.66     6242.44     96.52 o 
  -2  12   5      756.35      738.98     22.92 o 
  -1  12   5     1817.43     1879.85     35.31 o 
   0  12   5     2689.26     2704.86     26.22 o 
   1  12   5      139.84      159.61     14.20 o 
   2  12   5      186.72      196.47     11.35 o 
   3  12   5      162.97      186.40     15.77 o 
   4  12   5     2153.16     2176.44     41.22 o 
   5  12   5     4589.55     4515.55     70.65 o 
   6  12   5        8.62       35.28     20.03 o 
   7  12   5     3496.88     3693.77     79.29 o 
   8  12   5        3.17       50.62     27.01 o 
   9  12   5     1450.50     1523.65    103.91 o 
  10  12   5       67.48      -20.54     45.91 o 
 -10  13   5      290.68      323.73     61.36 o 
  -9  13   5       72.13      128.67     41.42 o 
  -8  13   5     1948.73     1923.14     77.91 o 
  -7  13   5      342.20      411.28     52.58 o 
  -6  13   5     5132.06     5213.82     88.94 o 
  -5  13   5     2487.30     2481.56     67.75 o 
  -4  13   5     4173.20     4143.06     72.27 o 
  -3  13   5     3980.90     3977.77     75.07 o 
  -2  13   5     4213.41     4348.72     67.20 o 
  -1  13   5     3922.46     3972.48     56.11 o 
   0  13   5      272.40      310.64      9.60 o 
   1  13   5      447.95      451.95     23.77 o 
   2  13   5     1007.19     1063.28     24.89 o 
   3  13   5     3111.78     3037.55     64.58 o 
   4  13   5     7517.93     7626.70     78.94 o 
   5  13   5     1245.95     1178.68     30.82 o 
   6  13   5     8307.35     8207.74    123.45 o 
   7  13   5       28.92       14.63     14.84 o 
   8  13   5     2863.94     2967.08     58.68 o 
   9  13   5       58.70       -6.58     33.36 o 
  10  13   5      815.24      850.07     66.73 o 
 -10  14   5        5.02       28.60     51.66 o 
  -9  14   5        2.62      -26.55     37.22 o 
  -8  14   5       31.58       53.63     42.32 o 
  -7  14   5      325.43      351.93     30.08 o 
  -6  14   5      144.93      155.58     30.54 o 
  -5  14   5      433.45      417.38     41.02 o 
  -4  14   5      222.49      160.92     28.48 o 
  -3  14   5      329.72      292.43     22.48 o 
  -2  14   5        1.64      -11.37     12.79 o 
  -1  14   5      173.84      189.55     19.24 o 
   0  14   5      359.37      355.24     12.36 o 
   1  14   5      819.08      895.77     25.48 o 
   2  14   5      677.10      745.93     29.76 o 
   3  14   5        8.93        7.74     11.60 o 
   4  14   5      417.50      477.03     23.95 o 
   5  14   5     1397.22     1348.63     33.78 o 
   6  14   5       22.40       12.36     17.44 o 
   7  14   5      575.81      635.77     28.14 o 
   8  14   5        2.12       14.90     19.54 o 
   9  14   5      149.65      126.02     41.06 o 
  -9  15   5       99.19       93.36     32.35 o 
  -8  15   5     1140.88     1216.79     73.03 o 
  -7  15   5       67.82       77.52     30.00 o 
  -6  15   5     1029.32     1053.76     42.96 o 
  -5  15   5      262.98      308.71     39.68 o 
  -4  15   5      709.44      821.53     29.67 o 
  -3  15   5     2044.51     2175.99     60.05 o 
  -2  15   5       67.91       46.00     17.43 o 
  -1  15   5     7434.12     7545.27     99.52 o 
   0  15   5      161.45      186.09     12.23 o 
   1  15   5    13343.40    13178.02    145.20 o 
   2  15   5     1179.05     1257.29     25.20 o 
   3  15   5     3325.09     3273.23     39.58 o 
   4  15   5      940.85      980.47     29.62 o 
   5  15   5      704.68      722.41     23.39 o 
   6  15   5      595.77      606.61     34.63 o 
   7  15   5        9.24      -13.59     13.59 o 
   8  15   5      427.87      439.63     34.27 o 
   9  15   5      154.50      198.92     43.87 o 
  -9  16   5      821.90      922.84     48.02 o 
  -8  16   5      173.06      209.16     37.96 o 
  -7  16   5     1283.93     1391.27     52.12 o 
  -6  16   5        6.48       -0.01     20.34 o 
  -5  16   5     1810.62     1878.38     61.13 o 
  -4  16   5     1498.61     1524.85     41.52 o 
  -3  16   5      369.82      429.39     29.57 o 
  -2  16   5     5028.75     4905.37     74.67 o 
  -1  16   5       21.44       13.32     14.32 o 
   0  16   5    11834.39    11261.79    139.34 o 
   1  16   5     2565.11     2545.92     35.33 o 
   2  16   5     8049.48     7816.37     76.79 o 
   3  16   5     2855.64     3016.69     42.27 o 
   4  16   5     2082.17     2095.97     31.09 o 
   5  16   5     2152.77     2117.97     33.21 o 
   6  16   5      514.04      607.53     31.98 o 
   7  16   5      682.80      633.81     30.28 o 
   8  16   5       67.68      116.86     19.83 o 
  -8  17   5        0.18       14.33     24.27 o 
  -7  17   5       23.33       61.61     26.03 o 
  -6  17   5        8.63       30.37     27.54 o 
  -5  17   5      116.92      136.31     30.45 o 
  -4  17   5       92.99      116.58     31.46 o 
  -3  17   5       31.59       49.94     19.78 o 
  -2  17   5       23.05       18.95     16.95 o 
  -1  17   5      141.53      151.17     16.91 o 
   0  17   5      496.55      488.13     12.51 o 
   1  17   5      530.74      539.02     24.97 o 
   2  17   5      157.06      163.59     21.69 o 
   3  17   5      413.24      457.81     20.23 o 
   4  17   5       10.68       17.69     13.18 o 
   5  17   5       79.35      102.94     14.57 o 
   6  17   5      149.34      183.30     19.05 o 
   7  17   5       14.24       28.26     23.38 o 
   8  17   5      118.91      137.12     25.19 o 
  -8  18   5       12.63       59.62     36.74 o 
  -7  18   5     1280.43     1356.61     58.59 o 
  -6  18   5      234.52      274.47     32.00 o 
  -5  18   5     3450.00     3418.43     79.28 o 
  -4  18   5     2659.15     2885.33     59.62 o 
  -3  18   5     1619.80     1774.95     63.10 o 
  -2  18   5     2455.52     2538.77     50.02 o 
  -1  18   5      473.74      558.20     39.38 o 
   0  18   5     4085.05     3639.37    136.42 o 
   1  18   5       89.03       86.90     14.13 o 
   2  18   5     1398.37     1402.52     24.70 o 
   3  18   5     1846.01     1897.11     35.28 o 
   4  18   5      397.75      403.83     28.32 o 
   5  18   5     2559.65     2489.26     38.98 o 
   6  18   5        2.49       15.39     16.81 o 
   7  18   5     2211.60     2247.47     61.23 o 
  -7  19   5       92.19      104.18     34.32 o 
  -6  19   5     1612.07     1618.03     56.45 o 
  -5  19   5      721.78      784.86     51.37 o 
  -4  19   5     1789.78     1886.26     57.75 o 
  -3  19   5     1257.41     1354.51     80.35 o 
  -2  19   5     1483.62     1632.34     46.65 o 
  -1  19   5     1293.41     1258.05     40.49 o 
   0  19   5       72.77       54.14      8.59 o 
   1  19   5      631.04      587.98     16.19 o 
   2  19   5      293.19      329.17     17.69 o 
   3  19   5      432.12      436.72     23.23 o 
   4  19   5     1921.53     1972.61     44.38 o 
   5  19   5        1.20        7.07     15.40 o 
   6  19   5     1299.25     1260.15     34.76 o 
   7  19   5        7.46        9.96     14.97 o 
  -6  20   5       80.97       43.43     23.70 o 
  -5  20   5       12.70       30.50     20.82 o 
  -4  20   5        5.27       22.71     18.15 o 
  -3  20   5      162.54      187.80     30.54 o 
  -2  20   5      290.45      320.56     27.75 o 
  -1  20   5      270.41      284.89     51.59 o 
   0  20   5      709.37      667.17     43.93 o 
   1  20   5      106.63      128.97     21.62 o 
   2  20   5      680.64      682.25     20.68 o 
   3  20   5       38.72       47.12     14.58 o 
   4  20   5      274.55      327.85     19.18 o 
   5  20   5        5.89       -6.89     13.60 o 
   6  20   5       19.54       18.19     14.95 o 
  -6  21   5      372.35      433.02     56.27 o 
  -5  21   5      152.83      176.56     27.69 o 
  -4  21   5      250.76      239.26     34.37 o 
  -3  21   5     1238.39     1309.88     39.47 o 
  -2  21   5        2.22      -15.29     17.76 o 
  -1  21   5     3287.24     3456.99     69.86 o 
   0  21   5      254.39      257.67     32.58 o 
   1  21   5     2957.00     3009.41     92.79 o 
   2  21   5      346.74      401.85     16.39 o 
   3  21   5     2364.17     2315.30     56.82 o 
   4  21   5      984.14      891.25     22.39 o 
   5  21   5      390.71      385.31     30.52 o 
  -4  22   5      316.30      358.59     34.12 o 
  -3  22   5        4.12       -5.10     20.84 o 
  -2  22   5     1252.21     1241.52     48.62 o 
  -1  22   5       68.51       76.46     22.01 o 
   0  22   5     1816.34     1800.26    107.74 o 
   1  22   5      205.69      200.16     38.66 o 
   2  22   5     1691.64     1652.74     49.25 o 
   3  22   5      195.93      143.96     14.98 o 
   4  22   5      804.58      720.75     30.92 o 
  -3  23   5       87.15      141.42     23.82 o 
  -2  23   5      245.06      203.57     30.19 o 
  -1  23   5       81.77      112.14     23.98 o 
   0  23   5       13.20       36.12     37.37 o 
   1  23   5        4.91       14.58     18.68 o 
   2  23   5       54.27       63.19     19.99 o 
 -12   0   6      382.81      291.27     64.15 o 
 -11   0   6      266.76      315.32     45.46 o 
 -10   0   6      222.98      227.95     44.47 o 
  -9   0   6     4601.06     4884.74    140.13 o 
  -8   0   6       36.11        9.38     42.78 o 
  -7   0   6    18028.84    18870.96    386.94 o 
  -6   0   6     3035.48     2857.31    117.08 o 
  -5   0   6    18308.69    18207.25    525.00 o 
  -4   0   6    17504.53    18018.45    327.24 o 
  -3   0   6    24690.86    24548.78    402.93 o 
  -2   0   6    11610.14    11203.73    156.33 o 
  -1   0   6     6939.38     6568.51     88.63 o 
   0   0   6    22022.24    24023.46    482.85 o 
   1   0   6      579.49      811.85     59.79 o 
   2   0   6    13020.63    11811.16    176.57 o 
   3   0   6    29572.71    30286.61    568.70 o 
   4   0   6     6293.56     5489.64    102.87 o 
   5   0   6    17369.44    16534.12    297.68 o 
   6   0   6     1944.15     1656.97     85.00 o 
   7   0   6    19409.13    19446.14    535.79 o 
   8   0   6      398.00      290.60     83.45 o 
   9   0   6     2386.41     2040.42    112.20 o 
  10   0   6        6.69      -27.35     40.70 o 
  11   0   6       24.31       34.90     77.22 o 
 -12   1   6        0.49       22.81     34.40 o 
 -11   1   6        5.99       28.74     27.61 o 
 -10   1   6      616.73      539.92     41.72 o 
  -9   1   6       12.21      -13.88     25.99 o 
  -8   1   6     2523.74     2449.64    117.32 o 
  -7   1   6       55.08       88.92     29.65 o 
  -6   1   6    10885.50    10842.32    159.91 o 
  -5   1   6     1938.38     1871.68     43.75 o 
  -4   1   6     4992.56     4426.15     74.89 o 
  -3   1   6     2741.31     2751.35     44.80 o 
  -2   1   6     1979.63     1767.36     24.17 o 
  -1   1   6     1178.19     1313.82     59.33 o 
   0   1   6      241.65      239.09     13.84 o 
   1   1   6      421.81      504.56     10.45 o 
   2   1   6    12230.97    12636.14    139.75 o 
   3   1   6      213.78      314.28     19.58 o 
   4   1   6    15197.54    14686.91    184.50 o 
   5   1   6       37.48       53.94     23.28 o 
   6   1   6     7690.01     7924.54    119.26 o 
   7   1   6        7.57       46.00     28.82 o 
   8   1   6     2821.50     2745.92     69.18 o 
   9   1   6      231.56      258.77     41.80 o 
  10   1   6       19.08       25.93     29.53 o 
  11   1   6        3.01       22.60     39.49 o 
 -12   2   6      260.70      227.69     48.44 o 
 -11   2   6      236.19      323.31     34.28 o 
 -10   2   6     1099.71     1167.35     59.69 o 
  -9   2   6      875.27      983.00     49.72 o 
  -8   2   6      359.13      415.94     46.48 o 
  -7   2   6      187.17      119.48     26.94 o 
  -6   2   6       93.89       98.38     37.06 o 
  -5   2   6       29.68       77.18     21.08 o 
  -4   2   6     3242.92     3536.39     61.48 o 
  -3   2   6     1356.00     1420.27     25.35 o 
  -2   2   6    16321.32    16729.20    154.61 o 
  -1   2   6       14.49        7.96      6.01 o 
   0   2   6    40751.80    45100.78    587.37 o 
   1   2   6     2454.06     2575.60     24.51 o 
   2   2   6    33967.82    33951.16    430.77 o 
   3   2   6       19.36       59.74     16.70 o 
   4   2   6    15469.45    15362.81    192.21 o 
   5   2   6     1612.36     1681.87     57.46 o 
   6   2   6      884.28      868.97     45.98 o 
   7   2   6       71.13       61.03     31.71 o 
   8   2   6        3.44       36.02     26.51 o 
   9   2   6      818.34      814.08     50.75 o 
  10   2   6      654.47      764.07    155.31 o 
  11   2   6      126.61      128.83     43.25 o 
 -12   3   6      450.41      484.95     41.43 o 
 -11   3   6      727.81      736.83     41.49 o 
 -10   3   6     1877.50     1947.55     89.35 o 
  -9   3   6     1010.11      965.92     64.00 o 
  -8   3   6     2392.66     2618.14     76.49 o 
  -7   3   6        0.28       22.19     23.93 o 
  -6   3   6     2166.63     2326.45     61.63 o 
  -5   3   6     2682.28     2404.19     53.67 o 
  -4   3   6     9141.73     8865.89    109.06 o 
  -3   3   6    23216.07    23784.10    244.22 o 
  -2   3   6      364.96      381.95     16.90 o 
  -1   3   6    59817.75    66848.16    830.18 o 
   0   3   6       12.55        9.00      9.03 o 
   1   3   6    70321.13    72516.93   1150.77 o 
   2   3   6     7390.25     7780.76     84.19 o 
   3   3   6    11338.03     9658.91    106.37 o 
   4   3   6     9851.24     9921.15    124.08 o 
   5   3   6     7308.51     6834.56     93.66 o 
   6   3   6     2371.57     2393.31     60.06 o 
   7   3   6       77.76       99.11     34.20 o 
   8   3   6     3204.21     3152.17     92.66 o 
   9   3   6      403.58      599.10     65.62 o 
  10   3   6      838.24      858.09     50.31 o 
  11   3   6     1081.94     1114.28     80.72 o 
 -12   4   6       54.62       55.62     39.04 o 
 -11   4   6      257.34      344.15     47.39 o 
 -10   4   6       10.28       21.00     22.84 o 
  -9   4   6      642.15      674.85     38.11 o 
  -8   4   6     1519.08     1508.35     50.64 o 
  -7   4   6        3.24       -9.60     20.31 o 
  -6   4   6      252.37      221.27     29.45 o 
  -5   4   6      412.83      430.84     22.48 o 
  -4   4   6      230.83      321.04     22.88 o 
  -3   4   6      453.03      440.28     20.80 o 
  -2   4   6    12597.51    13336.70    142.03 o 
  -1   4   6       54.29       40.65      8.49 o 
   0   4   6     6975.14     6520.60     69.35 o 
   1   4   6      960.98     1115.76     20.02 o 
   2   4   6     5999.23     5321.98     70.73 o 
   3   4   6     1401.29     1580.54     38.15 o 
   4   4   6       72.65       76.77     17.33 o 
   5   4   6      754.42      684.12     45.20 o 
   6   4   6     1361.60     1179.35     45.89 o 
   7   4   6       80.94       95.59     31.49 o 
   8   4   6      382.92      463.76     36.88 o 
   9   4   6       35.49        0.34     26.60 o 
  10   4   6      240.79      266.73     41.71 o 
  11   4   6        3.14        7.30     30.37 o 
 -12   5   6       77.79       63.84     42.70 o 
 -11   5   6      188.64      208.48     32.31 o 
 -10   5   6      393.28      424.23     34.03 o 
  -9   5   6        0.76       18.58     21.56 o 
  -8   5   6      911.64      989.24     41.71 o 
  -7   5   6      742.87      851.58     53.75 o 
  -6   5   6     9974.03    10097.33    149.68 o 
  -5   5   6     2580.58     2598.27     92.60 o 
  -4   5   6    13041.89    13013.91    142.84 o 
  -3   5   6     6123.45     6125.08     61.14 o 
  -2   5   6    11283.38    11253.90    130.13 o 
  -1   5   6     4716.50     4586.05     33.29 o 
   0   5   6      354.83      458.23     14.97 o 
   1   5   6       34.93       59.16     10.68 o 
   2   5   6     2838.57     2635.08     36.52 o 
   3   5   6      944.07     1040.90     26.02 o 
   4   5   6    14514.29    14987.26    198.16 o 
   5   5   6        6.12       17.12     18.65 o 
   6   5   6    12074.68    11976.53    197.25 o 
   7   5   6       18.89       50.04     27.12 o 
   8   5   6     4715.07     4626.12     90.43 o 
   9   5   6       32.31       -0.86     24.57 o 
  10   5   6     1273.75     1058.01     62.36 o 
  11   5   6      113.53       28.75     33.77 o 
 -12   6   6      245.82      174.44     37.86 o 
 -11   6   6      486.36      557.01     35.89 o 
 -10   6   6       49.99       29.65     22.10 o 
  -9   6   6     1834.84     1866.22     96.54 o 
  -8   6   6       22.14       70.58     20.78 o 
  -7   6   6    10288.56    10827.37    163.80 o 
  -6   6   6     1165.53     1118.47     30.02 o 
  -5   6   6    11759.06    12053.05    238.51 o 
  -4   6   6     5247.34     5451.44     68.44 o 
  -3   6   6    20897.15    21667.28    259.91 o 
  -2   6   6    17250.34    18067.60    179.68 o 
  -1   6   6     1672.76     1650.23     20.35 o 
   0   6   6     3256.03     3077.61     34.92 o 
   1   6   6       11.57       28.95      6.72 o 
   2   6   6     3636.15     3094.81     50.18 o 
   3   6   6    16554.39    16382.74    212.36 o 
   4   6   6      392.71      329.99     22.64 o 
   5   6   6    11481.91    10991.99    153.36 o 
   6   6   6      214.18      206.57     34.12 o 
   7   6   6     9699.01     9343.21    164.07 o 
   8   6   6      159.73      128.10     39.08 o 
   9   6   6     2757.52     2536.05     68.77 o 
  10   6   6      198.35      192.38     38.29 o 
  11   6   6      564.60      485.85     50.98 o 
 -12   7   6        4.87       -6.23     29.89 o 
 -11   7   6       73.60       43.97     33.62 o 
 -10   7   6       79.30       78.33     27.33 o 
  -9   7   6        0.84       -0.22     23.18 o 
  -8   7   6      307.05      313.10     67.73 o 
  -7   7   6      513.84      570.15     66.97 o 
  -6   7   6      792.36      872.39     27.99 o 
  -5   7   6      614.59      657.74     19.27 o 
  -4   7   6      597.11      578.68     37.81 o 
  -3   7   6      233.88      265.13     20.90 o 
  -2   7   6      419.67      393.11     12.61 o 
  -1   7   6     2210.92     2257.98     31.23 o 
   0   7   6     2477.63     2528.97     29.93 o 
   1   7   6     7021.95     7397.59     58.87 o 
   2   7   6      456.44      440.88     17.19 o 
   3   7   6      309.41      344.10     21.36 o 
   4   7   6     4561.49     4557.00     71.30 o 
   5   7   6      133.61      139.78     39.97 o 
   6   7   6     1941.61     1885.07     57.89 o 
   7   7   6      221.26      230.08     31.13 o 
   8   7   6      334.91      369.77     40.69 o 
   9   7   6        2.75      -34.01     34.01 o 
  10   7   6      165.83       75.60     41.71 o 
  11   7   6        0.20       -6.75     39.77 o 
 -11   8   6      381.30      456.80     52.40 o 
 -10   8   6      827.63      765.69     44.59 o 
  -9   8   6      763.04      882.63     35.83 o 
  -8   8   6      780.37      839.38     37.36 o 
  -7   8   6     2007.97     2117.81     71.01 o 
  -6   8   6     1620.19     1701.80     51.90 o 
  -5   8   6     1023.55     1011.16     30.29 o 
  -4   8   6     4723.37     4822.58     74.31 o 
  -3   8   6     1157.80     1316.59     39.35 o 
  -2   8   6    27856.64    28653.44    358.89 o 
  -1   8   6      501.74      416.45     25.50 o 
   0   8   6    26456.15    27489.24    305.54 o 
   1   8   6     2331.66     2325.58     22.14 o 
   2   8   6    17164.06    16600.21    158.60 o 
   3   8   6     2148.08     2261.75     38.95 o 
   4   8   6     4382.27     4386.62     76.38 o 
   5   8   6     3148.44     3149.34     58.64 o 
   6   8   6       59.13       62.72     31.71 o 
   7   8   6     1543.32     1513.13     44.20 o 
   8   8   6      446.80      505.45     66.34 o 
   9   8   6      645.63      727.49     48.68 o 
  10   8   6      607.39      511.44     47.12 o 
  11   8   6      137.64      123.21     38.99 o 
 -11   9   6      529.80      505.75     33.54 o 
 -10   9   6      755.60      870.85     58.79 o 
  -9   9   6      821.04      864.28     59.84 o 
  -8   9   6     2296.54     2351.29     44.06 o 
  -7   9   6        1.87        6.07     15.46 o 
  -6   9   6     2880.71     2985.87     38.71 o 
  -5   9   6     1306.05     1303.36     39.19 o 
  -4   9   6     1291.72     1309.22     46.64 o 
  -3   9   6     8689.46     8750.63    107.04 o 
  -2   9   6      410.27      436.65     15.16 o 
  -1   9   6    24950.43    26179.19    260.72 o 
   0   9   6       36.26       34.82      8.85 o 
   1   9   6    23204.51    23182.57    234.24 o 
   2   9   6       70.76      111.89     12.84 o 
   3   9   6    15597.08    15407.80    178.18 o 
   4   9   6     4010.69     4142.73     74.69 o 
   5   9   6     1866.68     1763.71     49.86 o 
   6   9   6     1582.48     1613.09     50.33 o 
   7   9   6      137.66      136.08     34.07 o 
   8   9   6     1232.50     1292.21     44.71 o 
   9   9   6      891.03      853.77     43.95 o 
  10   9   6      399.45      467.15     46.22 o 
 -11  10   6        2.20        6.40     30.20 o 
 -10  10   6        4.65       35.49     15.74 o 
  -9  10   6      136.05      170.85     17.05 o 
  -8  10   6      155.14      186.31     20.24 o 
  -7  10   6      521.94      536.36     15.90 o 
  -6  10   6      207.51      218.33      8.51 o 
  -5  10   6      815.83      786.11     52.74 o 
  -4  10   6       12.97       54.83     37.88 o 
  -3  10   6     3118.51     3217.78     51.58 o 
  -2  10   6     1135.92     1092.80     22.85 o 
  -1  10   6       86.64      100.15     11.33 o 
   0  10   6      485.87      465.87     20.17 o 
   1  10   6      263.90      287.14     11.70 o 
   2  10   6     2489.69     2432.65     33.64 o 
   3  10   6      250.37      250.23     13.93 o 
   4  10   6       19.00       52.66     16.79 o 
   5  10   6      476.12      445.19     30.75 o 
   6  10   6       82.81       52.93     25.15 o 
   7  10   6      167.97      176.25     27.96 o 
   8  10   6      156.17      157.68     39.54 o 
   9  10   6      269.08      268.76     42.27 o 
  10  10   6       16.93       -9.99     26.80 o 
 -11  11   6      119.93      139.91     49.03 o 
 -10  11   6      757.92      771.95     64.25 o 
  -9  11   6       37.97       27.74     15.85 o 
  -8  11   6     3374.90     3096.23    171.95 o 
  -7  11   6      508.32      498.87     19.87 o 
  -6  11   6     6578.91     6890.48    178.50 o 
  -5  11   6     2191.48     2324.03     85.74 o 
  -4  11   6     9373.31     9229.13    122.66 o 
  -3  11   6     2398.65     2340.88     43.48 o 
  -2  11   6     8414.36     8587.74     95.94 o 
  -1  11   6     4182.00     4259.88     43.33 o 
   0  11   6      511.11      593.80     14.11 o 
   1  11   6     1327.29     1293.13     22.62 o 
   2  11   6     1145.51     1065.64     23.63 o 
   3  11   6     2490.98     2596.85     35.08 o 
   4  11   6     7358.74     7280.61     93.25 o 
   5  11   6      431.17      426.34     26.32 o 
   6  11   6     7485.76     7482.57    120.40 o 
   7  11   6       40.03        6.05     26.35 o 
   8  11   6     3672.19     3885.34     91.82 o 
   9  11   6       98.37       98.05     32.08 o 
  10  11   6     1115.88      932.31     68.31 o 
 -10  12   6       15.68       52.92     50.31 o 
  -9  12   6      843.33      814.84     74.85 o 
  -8  12   6       66.28       67.84     12.39 o 
  -7  12   6     2388.55     2442.86    123.38 o 
  -6  12   6      348.37      342.37     52.68 o 
  -5  12   6     4681.16     4729.31     82.70 o 
  -4  12   6     2419.93     2470.00     47.53 o 
  -3  12   6     4035.98     4161.13     60.97 o 
  -2  12   6     1450.86     1551.29     28.58 o 
  -1  12   6     3130.98     3177.54     36.49 o 
   0  12   6     3081.88     3209.97     33.29 o 
   1  12   6     1986.41     1843.69     25.89 o 
   2  12   6      385.74      387.75     16.80 o 
   3  12   6     1908.80     1965.87     30.45 o 
   4  12   6     1550.32     1504.68     33.21 o 
   5  12   6     4500.62     4434.05     66.79 o 
   6  12   6        1.09       27.84     17.17 o 
   7  12   6     2780.88     2700.75     80.16 o 
   8  12   6       85.79       97.03     31.29 o 
   9  12   6     1317.63     1317.02     88.27 o 
  10  12   6      119.22      133.45     36.30 o 
 -10  13   6      109.40       78.86     54.51 o 
  -9  13   6       10.89      -14.18     43.52 o 
  -8  13   6      102.35      140.26     58.74 o 
  -7  13   6      196.60      218.06     46.17 o 
  -6  13   6       59.83       30.63     24.78 o 
  -5  13   6      306.91      303.76     27.56 o 
  -4  13   6        1.77       29.97     19.60 o 
  -3  13   6      271.91      357.53     34.16 o 
  -2  13   6      509.20      531.31     35.18 o 
  -1  13   6     2320.49     2582.66     47.77 o 
   0  13   6        5.23       23.03      7.87 o 
   1  13   6     3846.14     3842.61     45.66 o 
   2  13   6       59.01       69.82     11.11 o 
   3  13   6      243.72      401.14     18.74 o 
   4  13   6      652.30      614.60     23.58 o 
   5  13   6      330.64      396.60     22.61 o 
   6  13   6       43.37       29.82     17.57 o 
   7  13   6        5.21       28.20     16.30 o 
   8  13   6       22.16       37.89     19.00 o 
   9  13   6       58.03       57.78     31.28 o 
 -10  14   6      304.27      348.17     56.90 o 
  -9  14   6      837.67      987.02     90.32 o 
  -8  14   6       66.22       65.56     40.76 o 
  -7  14   6     1108.58     1026.47     79.79 o 
  -6  14   6       57.86       49.09     26.61 o 
  -5  14   6     3055.73     3063.82     71.41 o 
  -4  14   6     2111.54     2010.81     43.55 o 
  -3  14   6       69.32       56.73     24.31 o 
  -2  14   6     7221.37     7793.63    101.32 o 
  -1  14   6       79.36       78.34     19.68 o 
   0  14   6    19782.74    20438.22    205.37 o 
   1  14   6     1454.73     1496.72     26.42 o 
   2  14   6     8098.60     8037.84     78.52 o 
   3  14   6     2639.84     2607.55     46.33 o 
   4  14   6     3015.05     3011.91     42.14 o 
   5  14   6     3155.26     3100.89     46.02 o 
   6  14   6      425.12      351.21     18.73 o 
   7  14   6     1104.24     1219.89     38.03 o 
   8  14   6       74.57       56.19     26.07 o 
   9  14   6      449.38      562.59     65.62 o 
  -9  15   6      176.33       95.54     31.17 o 
  -8  15   6      457.35      506.98     39.59 o 
  -7  15   6       25.94       35.05     27.70 o 
  -6  15   6      600.42      582.96     39.18 o 
  -5  15   6      193.98      240.13     29.41 o 
  -4  15   6      484.29      486.39     38.47 o 
  -3  15   6     1856.62     1994.90     45.48 o 
  -2  15   6        9.76       19.74     13.59 o 
  -1  15   6     8844.03     9406.52    119.98 o 
   0  15   6     1279.92     1255.01     22.06 o 
   1  15   6     5811.38     5924.59     84.56 o 
   2  15   6      161.89      160.60     12.05 o 
   3  15   6     3831.06     3761.36     47.67 o 
   4  15   6     1711.36     1707.98     30.40 o 
   5  15   6      683.85      599.06     26.74 o 
   6  15   6      126.52      118.53     18.87 o 
   7  15   6       69.84       64.10     16.68 o 
   8  15   6       83.85      100.04     27.68 o 
   9  15   6       68.00       85.93     33.95 o 
  -9  16   6      235.24      359.43     79.49 o 
  -8  16   6        2.04      -15.93     29.13 o 
  -7  16   6      282.57      250.21     30.32 o 
  -6  16   6       13.99        9.50     20.79 o 
  -5  16   6     1233.45     1205.75     38.09 o 
  -4  16   6     1356.15     1288.17     57.89 o 
  -3  16   6      738.46      771.60     37.54 o 
  -2  16   6      219.39      231.21     22.36 o 
  -1  16   6     1171.48     1265.56     34.08 o 
   0  16   6      712.97      560.06     21.50 o 
   1  16   6        0.22        4.69      9.83 o 
   2  16   6       14.55       28.07     10.40 o 
   3  16   6      531.46      525.81     19.43 o 
   4  16   6      197.21      233.55     17.85 o 
   5  16   6     1002.35      863.21     25.15 o 
   6  16   6        1.42       23.65     14.57 o 
   7  16   6      849.94      827.93     44.95 o 
   8  16   6        1.14       -7.53     17.41 o 
  -8  17   6     1408.01     1340.21     67.78 o 
  -7  17   6       54.98       58.08     24.94 o 
  -6  17   6     3000.34     2971.19    102.32 o 
  -5  17   6     1096.36     1051.68     54.76 o 
  -4  17   6     2603.82     2437.33     53.77 o 
  -3  17   6     3665.45     3698.05     65.11 o 
  -2  17   6      468.88      515.68     24.04 o 
  -1  17   6     4777.02     4917.15     77.61 o 
   0  17   6      111.48      108.88     13.38 o 
   1  17   6     3955.09     3777.41     62.49 o 
   2  17   6     1774.23     1799.38     25.31 o 
   3  17   6     2078.72     2176.81     33.39 o 
   4  17   6     3186.28     3004.53     41.59 o 
   5  17   6      121.54      113.94     15.96 o 
   6  17   6     2876.60     2764.77     60.21 o 
   7  17   6       34.80       28.47     27.63 o 
   8  17   6     1621.84     1582.41     62.35 o 
  -8  18   6        0.16       20.57     24.79 o 
  -7  18   6      622.07      613.59     54.11 o 
  -6  18   6      183.78      282.37     29.79 o 
  -5  18   6      779.54      776.22     36.58 o 
  -4  18   6      486.72      534.91     45.95 o 
  -3  18   6      209.62      171.53     22.80 o 
  -2  18   6      283.00      372.53     39.91 o 
  -1  18   6       35.83       48.90     16.52 o 
   0  18   6      357.42      284.38     37.46 o 
   1  18   6      223.96      203.67     11.35 o 
   2  18   6      128.80      149.04     14.95 o 
   3  18   6      702.53      669.37     17.76 o 
   4  18   6        0.83       14.74     14.04 o 
   5  18   6      918.80      894.53     33.19 o 
   6  18   6       41.10       19.15     16.89 o 
   7  18   6      597.57      547.77     35.36 o 
  -7  19   6        0.08       -6.38     22.07 o 
  -6  19   6       96.49      103.91     27.77 o 
  -5  19   6      192.34      181.49     24.33 o 
  -4  19   6      147.74      131.59     22.03 o 
  -3  19   6     1086.55     1158.06     34.37 o 
  -2  19   6       40.33       23.48     21.24 o 
  -1  19   6     1785.46     1728.38     68.50 o 
   0  19   6        2.37        5.91     12.05 o 
   1  19   6     1562.70     1335.00     61.43 o 
   2  19   6      169.57      158.97     11.64 o 
   3  19   6      918.83      934.45     22.43 o 
   4  19   6      350.86      344.11     16.01 o 
   5  19   6      537.41      506.40     42.17 o 
   6  19   6      315.23      311.23     34.49 o 
  -6  20   6       74.67       77.09     29.85 o 
  -5  20   6      833.77      740.28     52.41 o 
  -4  20   6      795.15      860.13     40.97 o 
  -3  20   6      190.97      119.80     21.47 o 
  -2  20   6     1810.24     2007.49     45.43 o 
  -1  20   6       39.58       64.05     29.05 o 
   0  20   6     3132.69     3175.05     88.79 o 
   1  20   6      137.54       71.57     15.57 o 
   2  20   6     2615.86     2489.72     58.95 o 
   3  20   6      520.51      527.66     18.75 o 
   4  20   6     1009.83      992.37     20.69 o 
   5  20   6      848.48      776.26     20.91 o 
  -5  21   6        4.06       32.43     20.84 o 
  -4  21   6        5.11       -6.62     22.03 o 
  -3  21   6      127.54      140.66     25.01 o 
  -2  21   6        0.50        2.27     19.06 o 
  -1  21   6      259.52      297.57     23.46 o 
   0  21   6       15.52       32.24     25.80 o 
   1  21   6      294.16      347.29     51.07 o 
   2  21   6        2.39        3.24      9.89 o 
   3  21   6      284.53      251.78     18.88 o 
   4  21   6      107.19      107.38     18.54 o 
   5  21   6       75.07       49.32     13.12 o 
  -4  22   6      421.98      429.26     36.34 o 
  -3  22   6      532.18      584.05     53.90 o 
  -2  22   6      774.94      648.05     40.39 o 
  -1  22   6      167.39      189.57     25.12 o 
   0  22   6      933.03      923.43     55.06 o 
   1  22   6       15.05       40.55     22.48 o 
   2  22   6      552.17      491.08     29.12 o 
   3  22   6      462.44      454.80     20.61 o 
  -2  23   6      390.70      478.48     46.34 o 
  -1  23   6     1368.85     1479.06     59.86 o 
   0  23   6       13.77       66.01     42.35 o 
   1  23   6     1474.50     1354.73    158.81 o 
 -12   1   7      156.29      192.16     34.45 o 
 -11   1   7      336.11      391.40     59.95 o 
 -10   1   7      592.04      679.29     56.40 o 
  -9   1   7      153.29      115.43     27.30 o 
  -8   1   7     2140.26     2380.85     71.90 o 
  -7   1   7        8.34       27.35     26.72 o 
  -6   1   7    10460.98    10482.38    184.87 o 
  -5   1   7     1716.28     1656.17     40.54 o 
  -4   1   7     7167.82     7088.08     81.88 o 
  -3   1   7    16161.81    16052.22    200.56 o 
  -2   1   7     4873.40     4985.98     64.29 o 
  -1   1   7    37638.47    40641.06    529.20 o 
   0   1   7      837.47      773.63     11.09 o 
   1   1   7    34260.50    38313.64    591.48 o 
   2   1   7     8528.13     7949.52     81.60 o 
   3   1   7    10659.13    11466.11    138.59 o 
   4   1   7     6694.69     6721.47     86.00 o 
   5   1   7     6150.03     6283.18    141.33 o 
   6   1   7     8714.85     8677.64    152.81 o 
   7   1   7      154.14      184.42     34.05 o 
   8   1   7     1606.82     1544.91     63.08 o 
   9   1   7      119.66      112.03     39.02 o 
  10   1   7      344.50      368.73     46.14 o 
  11   1   7      827.24      803.29     59.63 o 
 -12   2   7      316.55      257.35     32.99 o 
 -11   2   7      463.97      594.45     36.18 o 
 -10   2   7       77.44       99.55     25.58 o 
  -9   2   7     1434.49     1439.59     47.55 o 
  -8   2   7      178.35      199.08     42.55 o 
  -7   2   7     4658.68     4975.68     91.58 o 
  -6   2   7     1162.88     1082.74     46.83 o 
  -5   2   7     4379.48     4476.61    112.36 o 
  -4   2   7     8086.19     7651.64    107.72 o 
  -3   2   7     2671.49     2766.41     40.06 o 
  -2   2   7    13020.17    12245.53    130.23 o 
  -1   2   7       98.87      113.12      8.25 o 
   0   2   7    10447.59    10865.47    111.32 o 
   1   2   7     6512.21     6950.77     64.43 o 
   2   2   7    12451.48    12934.35    135.65 o 
   3   2   7    13143.40    13307.37    167.83 o 
   4   2   7      663.77      685.80     33.51 o 
   5   2   7     7920.80     8183.07    113.32 o 
   6   2   7      579.55      640.09     48.00 o 
   7   2   7     6684.27     6515.73    117.04 o 
   8   2   7       42.90       17.28     29.82 o 
   9   2   7      669.98      649.56     52.09 o 
  10   2   7      586.38      536.73     50.37 o 
  11   2   7      239.41      218.05     43.07 o 
 -12   3   7        2.04       -0.86     31.34 o 
 -11   3   7       60.83       56.79     30.16 o 
 -10   3   7       16.63        4.05     22.22 o 
  -9   3   7       33.72       25.34     23.94 o 
  -8   3   7      185.14      146.10     30.26 o 
  -7   3   7       83.11      104.42     28.24 o 
  -6   3   7        2.79       31.84     20.64 o 
  -5   3   7       16.27       69.88     34.88 o 
  -4   3   7     1060.95     1075.96     27.46 o 
  -3   3   7     2046.70     2056.83     29.42 o 
  -2   3   7      278.71      269.14     16.60 o 
  -1   3   7     4224.30     4412.34     43.46 o 
   0   3   7     3064.80     3224.56     34.22 o 
   1   3   7     2603.70     2643.34     24.98 o 
   2   3   7     1390.97     1686.65     34.03 o 
   3   3   7      219.25      204.47     16.99 o 
   4   3   7       41.84       86.49     19.82 o 
   5   3   7      291.86      268.39     47.18 o 
   6   3   7       38.67       37.42     25.22 o 
   7   3   7      143.38      189.01     29.44 o 
   8   3   7      102.69      105.69     32.75 o 
   9   3   7        7.33       13.16     26.71 o 
  10   3   7       49.03       52.16     34.93 o 
  11   3   7       12.24       24.61     43.76 o 
 -12   4   7      487.63      500.64     37.35 o 
 -11   4   7      195.11      259.95     39.44 o 
 -10   4   7      248.38      246.14     47.50 o 
  -9   4   7     3156.13     3235.79    103.89 o 
  -8   4   7      180.50      136.90     26.36 o 
  -7   4   7     5694.66     5806.21    103.55 o 
  -6   4   7     1752.88     1695.12     46.36 o 
  -5   4   7     3813.17     3678.97     64.99 o 
  -4   4   7     9459.52     9113.21    103.74 o 
  -3   4   7     4277.44     4520.70     44.27 o 
  -2   4   7    28111.73    27408.64    354.68 o 
  -1   4   7     1136.27     1222.95     20.10 o 
   0   4   7    12689.22    12704.80    127.33 o 
   1   4   7       93.42      225.21      7.50 o 
   2   4   7    13383.90    13231.37    145.90 o 
   3   4   7     9785.59     9550.79    111.48 o 
   4   4   7     3245.32     3212.94     51.92 o 
   5   4   7     8475.12     8421.44    115.39 o 
   6   4   7      335.16      329.94     40.13 o 
   7   4   7     5024.16     4981.81     88.46 o 
   8   4   7      459.74      503.76     40.33 o 
   9   4   7     1987.10     2023.92     65.48 o 
  10   4   7     1051.37     1070.38     65.62 o 
  11   4   7      294.89      300.00     53.00 o 
 -12   5   7      102.86      197.26     42.97 o 
 -11   5   7      455.37      365.11     53.39 o 
 -10   5   7      498.25      524.67     91.15 o 
  -9   5   7      219.01      133.19     27.38 o 
  -8   5   7     1566.25     1666.30     50.16 o 
  -7   5   7      275.44      265.69     41.17 o 
  -6   5   7     2307.46     2374.27     64.52 o 
  -5   5   7      745.95      687.91     51.96 o 
  -4   5   7      440.17      398.03     20.22 o 
  -3   5   7     7966.71     7541.71     82.08 o 
  -2   5   7     1259.53     1354.67     21.85 o 
  -1   5   7    13027.16    12700.51    113.07 o 
   0   5   7     2124.58     2478.56     33.16 o 
   1   5   7     2437.41     2374.77     26.52 o 
   2   5   7      135.28      126.73     15.22 o 
   3   5   7     4955.26     4943.16     65.87 o 
   4   5   7     3051.01     2783.57    148.57 o 
   5   5   7      585.44      707.56     34.30 o 
   6   5   7     2108.95     1992.04     79.46 o 
   7   5   7        3.64       10.40     28.60 o 
   8   5   7     1971.05     1973.89     86.98 o 
   9   5   7      422.81      422.40     56.44 o 
  10   5   7      497.12      550.70     48.73 o 
  11   5   7      277.33      287.80     42.32 o 
 -11   6   7        6.17       16.62     29.93 o 
 -10   6   7       33.30       27.80     27.21 o 
  -9   6   7      376.77      375.56     27.87 o 
  -8   6   7      245.85      267.97     22.66 o 
  -7   6   7     1875.89     1818.67     42.23 o 
  -6   6   7     1240.42     1375.71     51.95 o 
  -5   6   7     2875.58     2796.09     42.55 o 
  -4   6   7     1348.06     1514.84     29.95 o 
  -3   6   7     4463.44     4712.61     65.25 o 
  -2   6   7      827.11      793.52     18.16 o 
  -1   6   7      994.94     1040.41     25.70 o 
   0   6   7     3987.97     4372.13     46.92 o 
   1   6   7      447.94      508.20     14.39 o 
   2   6   7      643.93      615.84     26.68 o 
   3   6   7     1344.26     1211.79     40.51 o 
   4   6   7      642.35      577.22     29.57 o 
   5   6   7     2808.44     2849.02    103.19 o 
   6   6   7       81.13      111.08     29.61 o 
   7   6   7      906.14     1038.63     56.94 o 
   8   6   7        7.48       20.28     27.82 o 
   9   6   7      425.53      443.54     44.98 o 
  10   6   7       14.97       13.85     34.93 o 
  11   6   7        1.13       -1.22     36.86 o 
 -11   7   7      382.43      446.13     89.71 o 
 -10   7   7      921.43     1018.41     38.12 o 
  -9   7   7      217.82      273.18     40.21 o 
  -8   7   7     4437.72     4442.24    133.95 o 
  -7   7   7      138.64      138.26     19.86 o 
  -6   7   7    10374.27    10408.20    133.28 o 
  -5   7   7     3575.80     3623.09     76.70 o 
  -4   7   7     7936.19     7696.25     98.96 o 
  -3   7   7     5463.64     5653.30     56.12 o 
  -2   7   7     3973.67     4061.31     35.25 o 
  -1   7   7    14918.16    15392.46    136.49 o 
   0   7   7     3573.79     3411.55     44.06 o 
   1   7   7     5156.76     5260.51     42.08 o 
   2   7   7     5509.56     5224.64     52.64 o 
   3   7   7     5412.72     5089.89     66.18 o 
   4   7   7    13274.12    12960.50    170.54 o 
   5   7   7      987.73      937.79     35.47 o 
   6   7   7     7289.40     7506.34    119.26 o 
   7   7   7        1.25       -9.64     21.42 o 
   8   7   7     2861.69     2789.74     75.74 o 
   9   7   7      217.21      250.93     33.44 o 
  10   7   7      596.20      624.07     85.41 o 
  11   7   7      323.58      322.34     63.65 o 
 -11   8   7      128.90      132.11     19.19 o 
 -10   8   7       12.25       29.63     17.91 o 
  -9   8   7      476.17      487.08     32.15 o 
  -8   8   7      127.27      125.58     19.12 o 
  -7   8   7     3019.41     2880.87     83.73 o 
  -6   8   7      372.14      373.43     22.41 o 
  -5   8   7     3485.06     3412.06     45.23 o 
  -4   8   7      796.12      788.03     39.19 o 
  -3   8   7     4551.19     4623.09     47.73 o 
  -2   8   7     2452.90     2521.49     24.84 o 
  -1   8   7       95.75      143.98      6.33 o 
   0   8   7     1703.98     1669.09     30.03 o 
   1   8   7     1673.13     1551.88     22.18 o 
   2   8   7     2535.02     2622.44     26.75 o 
   3   8   7     4350.93     4217.34     68.46 o 
   4   8   7       88.36      132.30     26.07 o 
   5   8   7     2731.73     2926.70     60.59 o 
   6   8   7       39.58       35.62     23.94 o 
   7   8   7     2863.10     2903.74     84.37 o 
   8   8   7      282.48      259.78     30.60 o 
   9   8   7      383.82      390.28     37.96 o 
  10   8   7       17.45       13.28     36.32 o 
 -11   9   7      244.33      235.65     28.21 o 
 -10   9   7      127.05      137.99     27.17 o 
  -9   9   7       61.18       83.73     13.99 o 
  -8   9   7      276.64      276.52     23.35 o 
  -7   9   7      130.16      130.10     12.22 o 
  -6   9   7      558.22      626.77     19.61 o 
  -5   9   7      717.29      698.53     43.44 o 
  -4   9   7      693.19      691.02     49.68 o 
  -3   9   7     1168.80     1063.43     24.15 o 
  -2   9   7       51.53       50.62      6.24 o 
  -1   9   7     5359.21     5534.35     55.31 o 
   0   9   7      709.33      799.22     19.74 o 
   1   9   7     6495.26     6574.40     72.65 o 
   2   9   7       96.06      147.54     13.44 o 
   3   9   7     3557.03     3458.65     44.46 o 
   4   9   7      445.78      454.10     26.07 o 
   5   9   7      300.53      254.35     25.13 o 
   6   9   7      173.40      160.14     25.70 o 
   7   9   7        0.79       -0.35     23.90 o 
   8   9   7      786.44      688.55     73.34 o 
   9   9   7       75.44       93.86     27.93 o 
  10   9   7      243.61      238.84     37.89 o 
 -11  10   7      395.01      443.40     93.00 o 
 -10  10   7      267.42      297.84     41.71 o 
  -9  10   7     1293.68     1262.20     54.76 o 
  -8  10   7      181.98      156.56     26.44 o 
  -7  10   7     1789.65     1711.48     21.70 o 
  -6  10   7      240.07      264.12     17.44 o 
  -5  10   7     4229.65     4222.02    112.34 o 
  -4  10   7     5842.35     5952.85    108.71 o 
  -3  10   7     2856.77     3079.88     57.36 o 
  -2  10   7    18578.73    18598.43    221.41 o 
  -1  10   7      599.45      564.97     25.89 o 
   0  10   7    21739.53    22449.42    236.71 o 
   1  10   7     1829.00     1721.29     25.65 o 
   2  10   7    12421.89    12476.08    124.04 o 
   3  10   7     3665.80     3767.66     47.04 o 
   4  10   7     2413.97     2483.63     46.71 o 
   5  10   7     5026.13     4915.79     83.40 o 
   6  10   7        1.12       14.63     21.19 o 
   7  10   7     3127.57     3077.27     90.53 o 
   8  10   7      253.31      342.94     40.70 o 
   9  10   7     2031.63     1887.05     82.78 o 
  10  10   7      816.61      865.77     63.35 o 
 -10  11   7       57.48       63.74     49.35 o 
  -9  11   7       45.32       47.44     12.02 o 
  -8  11   7      158.58      139.69     16.76 o 
  -7  11   7      212.48      212.45     18.11 o 
  -6  11   7      106.82       98.00     34.51 o 
  -5  11   7      255.33      199.92     41.44 o 
  -4  11   7      213.07      189.78     30.16 o 
  -3  11   7     3465.87     3575.59     64.10 o 
  -2  11   7       10.53       17.73     10.27 o 
  -1  11   7     8363.07     8523.02     82.23 o 
   0  11   7      149.41      159.25     11.25 o 
   1  11   7     3014.46     3282.91     37.44 o 
   2  11   7       23.18       20.65      8.62 o 
   3  11   7      704.46      734.07     29.80 o 
   4  11   7      113.22       88.59     16.16 o 
   5  11   7      128.74      139.56     19.27 o 
   6  11   7      164.82      130.72     27.21 o 
   7  11   7      361.08      525.00     47.11 o 
   8  11   7      303.65      264.37     73.98 o 
   9  11   7      156.26      145.76     34.54 o 
  10  11   7      212.68      240.34     41.75 o 
 -10  12   7      110.32       83.44     44.53 o 
  -9  12   7      750.53      857.39     63.79 o 
  -8  12   7       23.38       33.56     37.36 o 
  -7  12   7     2109.15     2309.89    225.33 o 
  -6  12   7       62.90      115.21     43.69 o 
  -5  12   7     3645.11     3585.31     63.74 o 
  -4  12   7      350.59      331.40     31.24 o 
  -3  12   7     2649.16     2699.40     58.33 o 
  -2  12   7      106.84      134.37     13.52 o 
  -1  12   7      157.10      138.21     20.50 o 
   0  12   7      839.50      829.66     22.88 o 
   1  12   7      936.62      875.83     16.61 o 
   2  12   7     4233.71     4079.16     44.75 o 
   3  12   7     5684.74     5945.51     65.18 o 
   4  12   7     2361.40     2269.95     44.01 o 
   5  12   7     3928.80     3873.53     59.90 o 
   6  12   7      187.14      178.88     22.59 o 
   7  12   7     2402.95     2456.93     71.55 o 
   8  12   7        0.57      -28.88     34.37 o 
   9  12   7      525.82      414.11     53.60 o 
 -10  13   7      668.65      758.59     68.11 o 
  -9  13   7      160.47      150.36     55.05 o 
  -8  13   7     2483.34     2682.90    104.57 o 
  -7  13   7      210.11      257.40     43.83 o 
  -6  13   7     2900.13     2925.30     59.34 o 
  -5  13   7      384.80      388.36     24.54 o 
  -4  13   7     3747.03     3676.69     58.66 o 
  -3  13   7     2482.55     2557.18     43.35 o 
  -2  13   7      387.43      373.12     22.75 o 
  -1  13   7     1840.01     1783.24     46.34 o 
   0  13   7      178.76      247.37     22.25 o 
   1  13   7     4738.86     4752.75     46.61 o 
   2  13   7     2287.66     2257.98     35.51 o 
   3  13   7     6505.77     6412.37     71.36 o 
   4  13   7     7423.69     7481.89     88.65 o 
   5  13   7      800.21      772.06     46.21 o 
   6  13   7     5404.87     5463.94     74.99 o 
   7  13   7       90.09      103.70     23.27 o 
   8  13   7     1678.44     1700.09     76.07 o 
   9  13   7       43.26       11.14     35.06 o 
  -9  14   7      148.92      142.21     67.47 o 
  -8  14   7        2.18      -33.08     36.44 o 
  -7  14   7      497.92      513.78     31.31 o 
  -6  14   7       27.52       50.85     33.10 o 
  -5  14   7      484.71      421.58     32.82 o 
  -4  14   7       50.84       48.49     16.82 o 
  -3  14   7        7.98        9.21     18.88 o 
  -2  14   7      113.33       98.34     14.48 o 
  -1  14   7      275.72      280.96     46.87 o 
   0  14   7       43.27       34.46      9.27 o 
   1  14   7        9.15       16.99      9.96 o 
   2  14   7     1405.65     1487.89     24.88 o 
   3  14   7      342.47      354.54     17.33 o 
   4  14   7      181.57      144.14     21.71 o 
   5  14   7      449.47      512.19     20.27 o 
   6  14   7      234.55      266.88     23.21 o 
   7  14   7      219.15      230.56     20.31 o 
   8  14   7      123.23      128.20     44.37 o 
   9  14   7       23.83       17.12     36.20 o 
  -9  15   7      105.00       83.42     29.69 o 
  -8  15   7      511.07      579.08     33.66 o 
  -7  15   7        1.69       11.76     25.18 o 
  -6  15   7      813.09      885.47     45.44 o 
  -5  15   7      859.33      853.70     53.42 o 
  -4  15   7     1372.83     1390.83     43.33 o 
  -3  15   7     3945.15     3869.86     74.75 o 
  -2  15   7     1157.71     1168.38     39.39 o 
  -1  15   7     7835.83     7777.29    101.05 o 
   0  15   7       16.85       32.09     11.19 o 
   1  15   7     7321.86     7159.51     71.90 o 
   2  15   7      615.72      716.81     22.72 o 
   3  15   7     2828.42     2783.52     38.07 o 
   4  15   7      105.09      103.20     15.38 o 
   5  15   7      705.51      738.25     30.27 o 
   6  15   7      550.35      526.34     39.47 o 
   7  15   7      198.26      213.82     23.02 o 
   8  15   7      566.74      428.37     85.60 o 
  -9  16   7      471.47      482.81     40.64 o 
  -8  16   7       45.40        7.12     21.09 o 
  -7  16   7      641.64      576.54     36.38 o 
  -6  16   7       89.87       88.97     22.13 o 
  -5  16   7     1342.51     1239.17     38.51 o 
  -4  16   7     3232.32     3156.68     77.25 o 
  -3  16   7      188.93      172.07     21.65 o 
  -2  16   7     7706.17     7351.98     99.63 o 
  -1  16   7      536.80      498.07     22.30 o 
   0  16   7    10580.38    10751.72    113.26 o 
   1  16   7      940.26      923.08     33.89 o 
   2  16   7     4700.87     4749.73     57.03 o 
   3  16   7      123.07      142.73     15.19 o 
   4  16   7     1656.56     1727.09     38.96 o 
   5  16   7      549.02      576.09     25.63 o 
   6  16   7        0.55        9.22     14.05 o 
   7  16   7      612.55      636.54     31.52 o 
   8  16   7      198.67      235.33     30.91 o 
  -8  17   7       28.91       63.40     38.39 o 
  -7  17   7        2.72       24.24     22.74 o 
  -6  17   7       44.70       33.71     21.65 o 
  -5  17   7       20.87        9.17     18.77 o 
  -4  17   7      181.76      192.59     21.65 o 
  -3  17   7      109.08      132.91     24.66 o 
  -2  17   7       40.91       56.81     18.45 o 
  -1  17   7      904.45      850.07     38.29 o 
   0  17   7      224.71      236.76     24.45 o 
   1  17   7       42.33      112.67     15.38 o 
   2  17   7      185.20      171.63     25.21 o 
   3  17   7      134.43      170.54     13.59 o 
   4  17   7      148.95      137.94     17.30 o 
   5  17   7      286.75      263.25     19.22 o 
   6  17   7      211.58      264.13     24.42 o 
   7  17   7      120.23      141.18     25.22 o 
  -7  18   7     1409.27     1519.04     69.45 o 
  -6  18   7      219.25      248.22     35.16 o 
  -5  18   7     2242.74     2342.15     63.75 o 
  -4  18   7     1409.84     1326.84     40.29 o 
  -3  18   7      884.36      925.10     31.64 o 
  -2  18   7      670.44      683.86     26.01 o 
  -1  18   7      148.61      185.31     26.65 o 
   0  18   7     2088.89     1614.72     42.35 o 
   1  18   7      792.32      695.98     25.89 o 
   2  18   7      712.38      694.79     17.28 o 
   3  18   7     1975.28     2105.71     30.56 o 
   4  18   7      770.03      750.37     22.03 o 
   5  18   7     2303.20     2342.11     55.10 o 
   6  18   7      214.81      258.21     22.72 o 
   7  18   7     1585.42     1598.42     73.33 o 
  -7  19   7       37.72       27.38     24.53 o 
  -6  19   7     1403.54     1320.64     86.73 o 
  -5  19   7      214.72      180.08     27.51 o 
  -4  19   7     1192.87     1219.67     47.64 o 
  -3  19   7      554.18      546.35     34.83 o 
  -2  19   7      612.52      690.00     40.45 o 
  -1  19   7      944.26      936.73     30.12 o 
   0  19   7       76.92       96.04     44.84 o 
   1  19   7      574.22      483.07     24.71 o 
   2  19   7      895.73      885.23     20.29 o 
   3  19   7      524.11      496.93     16.44 o 
   4  19   7     1731.63     1781.38     31.87 o 
   5  19   7      181.20      191.41     22.09 o 
   6  19   7     1703.79     1659.85     45.82 o 
  -6  20   7       27.06       -7.10     27.33 o 
  -5  20   7       15.88        6.71     28.54 o 
  -4  20   7      275.23      271.91     30.56 o 
  -3  20   7       14.29       22.65     17.73 o 
  -2  20   7      408.12      432.48     35.88 o 
  -1  20   7        0.48      -15.26     15.26 o 
   0  20   7      490.60      550.89     44.41 o 
   1  20   7       30.45       22.12     37.37 o 
   2  20   7      210.45      262.65     28.60 o 
   3  20   7       13.26       31.93     13.86 o 
   4  20   7       17.56        2.42     12.63 o 
   5  20   7       28.37       25.51     13.06 o 
  -5  21   7      594.53      596.77     60.95 o 
  -4  21   7      386.58      356.27     34.34 o 
  -3  21   7     2040.55     1947.73    155.96 o 
  -2  21   7      142.67      203.84     25.43 o 
  -1  21   7     3221.42     3406.07    127.61 o 
   0  21   7       22.27       35.68     27.84 o 
   1  21   7     2998.46     2886.07    113.59 o 
   2  21   7       95.99       92.62     14.76 o 
   3  21   7     1117.20     1064.59     22.52 o 
   4  21   7      447.82      457.28     19.31 o 
  -3  22   7       19.84       43.92     18.53 o 
  -2  22   7     1088.30     1025.94     48.68 o 
  -1  22   7       50.39       51.95     36.16 o 
   0  22   7     1577.01     1559.63    165.04 o 
   1  22   7        8.91      -21.65     21.65 o 
   2  22   7     1233.35     1135.74     61.96 o 
   3  22   7      116.97       62.67     17.60 o 
 -12   0   8      324.19      337.46     52.94 o 
 -11   0   8      582.76      657.93     54.80 o 
 -10   0   8      299.61      254.40     42.25 o 
  -9   0   8     6282.44     6254.00    246.62 o 
  -8   0   8       75.37       11.98     39.04 o 
  -7   0   8    10420.03    10903.26    264.37 o 
  -6   0   8      408.42      458.56     45.48 o 
  -5   0   8    11479.02    11374.51    199.64 o 
  -4   0   8     3109.46     3126.06     63.40 o 
  -3   0   8    12294.84    12913.75    199.04 o 
  -2   0   8     3720.65     3769.46     80.34 o 
  -1   0   8       59.75       41.73     15.20 o 
   0   0   8    33258.97    35750.04   1228.74 o 
   1   0   8     3971.07     4018.13     70.33 o 
   2   0   8    18703.18    17862.79    271.16 o 
   3   0   8    17480.63    18216.60    307.32 o 
   4   0   8    12149.17    11603.04    235.80 o 
   5   0   8    16569.40    16995.20    366.14 o 
   6   0   8      958.02      880.22     70.44 o 
   7   0   8     1884.32     1905.07     87.43 o 
   8   0   8      259.10      267.91     54.55 o 
   9   0   8      808.71      682.83    143.24 o 
  10   0   8      426.08      458.27     62.42 o 
  11   0   8      330.46      216.41     61.30 o 
 -12   1   8       44.22       33.70     27.65 o 
 -11   1   8       20.15       19.65     24.52 o 
 -10   1   8      601.05      583.68     38.53 o 
  -9   1   8       89.96       58.29     28.16 o 
  -8   1   8     2962.63     3087.24     90.86 o 
  -7   1   8       41.29       52.18     25.20 o 
  -6   1   8     4661.31     4656.31     84.43 o 
  -5   1   8       10.91       34.30     19.03 o 
  -4   1   8      933.30      891.22     28.25 o 
  -3   1   8        5.47        0.59     12.65 o 
  -2   1   8       22.15       24.33     11.06 o 
  -1   1   8      634.11      642.41     18.96 o 
   0   1   8     2525.19     2467.76     24.99 o 
   1   1   8      107.36      158.06     17.29 o 
   2   1   8    12783.09    12901.75    122.98 o 
   3   1   8      551.35      534.68     25.46 o 
   4   1   8     8718.15     9119.96    117.39 o 
   5   1   8     2208.91     2125.16     53.21 o 
   6   1   8     5332.59     5425.31     92.91 o 
   7   1   8        3.26       -9.06     28.83 o 
   8   1   8       35.78       44.86     29.42 o 
   9   1   8       23.97       -0.26     28.72 o 
  10   1   8      175.26      126.17     44.17 o 
  11   1   8       47.74       59.47     36.76 o 
 -12   2   8      147.87      114.00     32.24 o 
 -11   2   8       24.96       22.31     25.34 o 
 -10   2   8       42.90       94.33     24.70 o 
  -9   2   8      564.46      628.08     67.51 o 
  -8   2   8        2.84       23.71     33.16 o 
  -7   2   8       27.24       52.73     23.78 o 
  -6   2   8      476.88      526.37     49.98 o 
  -5   2   8     1180.69     1179.34     35.71 o 
  -4   2   8     6532.99     6636.55     84.15 o 
  -3   2   8     2012.67     2106.45     31.12 o 
  -2   2   8    20640.82    20995.35    210.28 o 
  -1   2   8     2898.90     3057.52     35.56 o 
   0   2   8    16086.79    16365.03    169.21 o 
   1   2   8      860.53      764.80     16.13 o 
   2   2   8    14604.63    14847.79    176.12 o 
   3   2   8        3.72       -0.09     11.20 o 
   4   2   8      953.42      953.59     46.66 o 
   5   2   8      108.64       95.06     25.40 o 
   6   2   8       65.45      100.03     33.38 o 
   7   2   8      738.58      758.28     41.58 o 
   8   2   8      373.00      434.72     41.99 o 
   9   2   8      827.95      838.39     84.86 o 
  10   2   8      941.40      963.11     94.03 o 
  11   2   8      148.09      186.23     77.14 o 
 -12   3   8      214.70      203.53     30.50 o 
 -11   3   8      577.07      614.44     36.30 o 
 -10   3   8      488.59      634.67     35.60 o 
  -9   3   8       13.71       31.31     25.27 o 
  -8   3   8     1926.10     1958.96     50.88 o 
  -7   3   8       21.52       47.60     30.23 o 
  -6   3   8     5919.02     5827.35     87.23 o 
  -5   3   8     8611.95     8366.33    122.26 o 
  -4   3   8     2826.88     2922.34     40.84 o 
  -3   3   8    17188.27    17246.16    203.27 o 
  -2   3   8     3743.05     4142.49     48.80 o 
  -1   3   8    52004.07    51776.36   1776.35 o 
   0   3   8      170.49      256.98     20.49 o 
   1   3   8    23875.40    24322.04    496.75 o 
   2   3   8        4.48        3.35     15.31 o 
   3   3   8     6598.80     6618.45     81.89 o 
   4   3   8     1357.84     1449.95     37.01 o 
   5   3   8      865.16      772.58     37.87 o 
   6   3   8     2711.27     2917.14     67.76 o 
   7   3   8      962.90     1080.96     46.39 o 
   8   3   8     3416.70     3600.20     85.87 o 
   9   3   8     1970.86     1973.42    123.33 o 
  10   3   8     1175.76     1366.30     72.12 o 
  11   3   8     1019.60      997.36     68.13 o 
 -12   4   8      186.73      186.25     32.82 o 
 -11   4   8       33.41       22.40     24.91 o 
 -10   4   8       15.15       64.22     21.35 o 
  -9   4   8       68.31       72.73     26.23 o 
  -8   4   8      322.71      291.35     30.14 o 
  -7   4   8        3.04       10.54     22.84 o 
  -6   4   8      801.79      761.58     59.33 o 
  -5   4   8      272.85      302.57     22.14 o 
  -4   4   8     1475.05     1601.06     41.05 o 
  -3   4   8       79.95       83.80     13.01 o 
  -2   4   8    15249.72    15174.63    172.78 o 
  -1   4   8       30.41       35.76     12.28 o 
   0   4   8     4723.65     4650.64     68.68 o 
   1   4   8      211.18      191.61     21.87 o 
   2   4   8     4030.79     3775.36     49.49 o 
   3   4   8     1505.52     1431.60     35.87 o 
   4   4   8        0.99       10.32     18.12 o 
   5   4   8       26.52       38.55     22.86 o 
   6   4   8       26.16       37.00     24.84 o 
   7   4   8      145.32      232.53     29.99 o 
   8   4   8      483.25      600.92     62.16 o 
   9   4   8       83.65      139.84     41.94 o 
  10   4   8      280.47      306.10     44.27 o 
  11   4   8      170.07      264.85     45.27 o 
 -11   5   8        1.34       50.76     25.33 o 
 -10   5   8      985.07     1048.60     51.69 o 
  -9   5   8       28.99       30.43     23.79 o 
  -8   5   8     4015.12     4169.31     72.91 o 
  -7   5   8        0.49       19.91     17.79 o 
  -6   5   8     7858.93     7910.60    123.53 o 
  -5   5   8     1456.53     1367.04     39.28 o 
  -4   5   8     7655.71     7381.79     78.60 o 
  -3   5   8     1131.38     1066.26     32.13 o 
  -2   5   8      628.61      614.78     16.02 o 
  -1   5   8     2130.44     2006.07     24.19 o 
   0   5   8      743.97      624.95     32.72 o 
   1   5   8     3801.88     3807.00     39.92 o 
   2   5   8    12593.93    13037.84    144.12 o 
   3   5   8     2672.79     2541.51     51.82 o 
   4   5   8    13060.39    12604.26    158.27 o 
   5   5   8     2045.61     2099.30     55.27 o 
   6   5   8     9154.93     8762.80    140.64 o 
   7   5   8      180.09      146.64     31.37 o 
   8   5   8     2653.84     2423.83     69.66 o 
   9   5   8       29.47        9.49     29.41 o 
  10   5   8      514.44      509.18     56.20 o 
 -11   6   8      339.69      442.58     66.10 o 
 -10   6   8       20.35       29.78     24.02 o 
  -9   6   8     2438.35     2434.75     55.36 o 
  -8   6   8      346.80      242.70     39.78 o 
  -7   6   8     6894.17     7102.56    112.14 o 
  -6   6   8      441.18      486.71     30.98 o 
  -5   6   8     8401.28     8578.89    112.69 o 
  -4   6   8      500.35      448.53     27.48 o 
  -3   6   8     6470.12     6432.19     87.19 o 
  -2   6   8      760.30      728.69     24.91 o 
  -1   6   8     2408.09     2513.26     29.05 o 
   0   6   8     4695.77     4698.59     63.82 o 
   1   6   8     2829.00     2948.95     42.45 o 
   2   6   8    11014.77    11141.79    138.19 o 
   3   6   8    15253.11    15493.10    185.98 o 
   4   6   8     4452.75     4346.56     67.21 o 
   5   6   8     9635.30     9349.98    139.41 o 
   6   6   8     2010.19     1932.07     62.84 o 
   7   6   8     6220.42     5857.26    100.29 o 
   8   6   8       75.75       47.20     31.50 o 
   9   6   8     1970.79     1822.65     64.01 o 
  10   6   8      124.92      134.73     34.31 o 
 -11   7   8        2.04       -2.92     21.46 o 
 -10   7   8       78.52       64.69     18.52 o 
  -9   7   8       17.79        4.23     17.68 o 
  -8   7   8       65.02       66.47     19.24 o 
  -7   7   8       20.00       -5.62     16.25 o 
  -6   7   8      294.86      301.93     25.12 o 
  -5   7   8      747.33      727.75     27.31 o 
  -4   7   8       58.95       60.14     13.92 o 
  -3   7   8     2101.79     2066.04     46.06 o 
  -2   7   8       63.28       82.12      8.59 o 
  -1   7   8     1081.63     1192.41     20.30 o 
   0   7   8      422.61      370.90     23.01 o 
   1   7   8      459.99      483.85     24.10 o 
   2   7   8     2462.03     2626.54     39.92 o 
   3   7   8       95.39       82.97     23.76 o 
   4   7   8     1402.74     1383.40     46.02 o 
   5   7   8      106.08      145.87     26.59 o 
   6   7   8     1059.61     1014.99     42.45 o 
   7   7   8      581.08      603.91     41.06 o 
   8   7   8      144.60      109.26     27.87 o 
   9   7   8       46.09       41.10     27.44 o 
  10   7   8        0.06      -35.20     37.11 o 
 -11   8   8       78.18       96.05     22.87 o 
 -10   8   8      353.01      362.19     40.89 o 
  -9   8   8      807.60      861.17     30.92 o 
  -8   8   8       30.15       76.46     14.38 o 
  -7   8   8      938.26      940.20     32.86 o 
  -6   8   8      785.03      716.15     20.56 o 
  -5   8   8     1792.38     1866.49     44.37 o 
  -4   8   8     3932.99     3845.65     63.07 o 
  -3   8   8     1529.09     1545.34     24.06 o 
  -2   8   8    17861.94    18251.17    171.40 o 
  -1   8   8       45.89       43.30      8.98 o 
   0   8   8    13378.34    13317.06    147.97 o 
   1   8   8      251.59      148.26     31.27 o 
   2   8   8    10860.17    10887.92     98.30 o 
   3   8   8      670.99      742.49     23.93 o 
   4   8   8     1078.46     1183.51     40.99 o 
   5   8   8     1765.37     1558.07     41.31 o 
   6   8   8       25.33       25.65     22.55 o 
   7   8   8     1523.92     1562.80     53.85 o 
   8   8   8      237.56      237.04     47.91 o 
   9   8   8     1087.50     1202.97     53.93 o 
  10   8   8      573.54      611.67     61.33 o 
 -11   9   8      364.79      392.88     73.06 o 
 -10   9   8      264.58      282.24     18.79 o 
  -9   9   8      116.34      169.93     17.16 o 
  -8   9   8     1343.04     1380.82     36.65 o 
  -7   9   8      412.55      376.66     31.06 o 
  -6   9   8     1786.69     1799.88     24.29 o 
  -5   9   8     2399.83     2293.48     39.03 o 
  -4   9   8     2778.15     2600.42     64.11 o 
  -3   9   8     8083.41     7933.21    128.82 o 
  -2   9   8     1265.20     1344.35     16.05 o 
  -1   9   8    22272.22    22730.37    251.13 o 
   0   9   8       19.89       45.86     14.96 o 
   1   9   8    15691.15    16026.23    166.13 o 
   2   9   8      646.00      697.03     23.60 o 
   3   9   8     4756.80     4565.40     58.59 o 
   4   9   8     3387.19     3454.55     57.88 o 
   5   9   8       71.29       48.34     23.13 o 
   6   9   8     3047.30     2934.73     71.55 o 
   7   9   8      425.95      437.74     39.14 o 
   8   9   8     1585.48     1752.40     71.13 o 
   9   9   8      361.27      222.17     76.77 o 
  10   9   8      437.52      560.31     88.91 o 
 -10  10   8        0.95      -41.06     41.06 o 
  -9  10   8      110.10      178.24     28.16 o 
  -8  10   8       28.94       39.11     14.50 o 
  -7  10   8      360.38      407.73     16.40 o 
  -6  10   8      381.44      318.91     33.61 o 
  -5  10   8      162.28      153.09     33.71 o 
  -4  10   8      663.87      576.97     39.73 o 
  -3  10   8      366.31      400.53     17.63 o 
  -2  10   8     2074.92     2038.09     21.12 o 
  -1  10   8     1373.87     1243.95     78.46 o 
   0  10   8     1051.54     1045.77     34.71 o 
   1  10   8       25.87       30.88      6.29 o 
   2  10   8       20.34       28.37     10.62 o 
   3  10   8      979.76      878.26     38.25 o 
   4  10   8      571.95      597.67     28.50 o 
   5  10   8       61.80       40.99     24.52 o 
   6  10   8      727.39      699.50     38.40 o 
   7  10   8       36.83       38.50     30.71 o 
   8  10   8      107.88      132.69     36.66 o 
   9  10   8       15.19      -22.24     37.87 o 
  10  10   8       15.50       21.48     40.09 o 
 -10  11   8      882.94     1153.54    104.48 o 
  -9  11   8       35.61       40.45     49.97 o 
  -8  11   8     2377.40     2327.11    128.24 o 
  -7  11   8       85.52       75.73     14.45 o 
  -6  11   8     4217.79     4369.50    124.42 o 
  -5  11   8      405.79      365.10     39.50 o 
  -4  11   8     5140.03     5160.00     75.61 o 
  -3  11   8     1561.77     1511.42     33.06 o 
  -2  11   8      117.41      144.59     11.44 o 
  -1  11   8     4163.96     3939.53     58.98 o 
   0  11   8     1280.62     1306.14     32.33 o 
   1  11   8     6817.35     7007.63     63.83 o 
   2  11   8     4558.93     4460.13     47.40 o 
   3  11   8     4398.89     4336.62     54.77 o 
   4  11   8     9093.79     8993.48     95.06 o 
   5  11   8      561.91      542.39     34.81 o 
   6  11   8     6046.92     5874.49    104.83 o 
   7  11   8       97.85       36.23     24.55 o 
   8  11   8     2468.13     2435.59     72.44 o 
   9  11   8      166.84      155.87     40.80 o 
 -10  12   8       61.75       94.63     53.07 o 
  -9  12   8     1054.58     1210.85     92.93 o 
  -8  12   8        0.07      -17.09     38.11 o 
  -7  12   8     2099.65     2133.48     87.59 o 
  -6  12   8       73.18       74.61     35.67 o 
  -5  12   8     5368.83     5473.72    100.05 o 
  -4  12   8      565.99      502.25     50.78 o 
  -3  12   8     2035.70     2088.07     36.28 o 
  -2  12   8     1149.70     1075.78     28.55 o 
  -1  12   8       19.99       18.24      5.32 o 
   0  12   8     2117.17     2099.05     26.60 o 
   1  12   8      308.48      354.86     15.23 o 
   2  12   8     2219.26     2088.38     33.71 o 
   3  12   8     3307.32     3365.30     41.01 o 
   4  12   8      373.49      424.83     17.71 o 
   5  12   8     4883.92     4682.68     74.45 o 
   6  12   8      172.32      183.68     26.27 o 
   7  12   8     2303.50     2205.37     45.96 o 
   8  12   8       11.71       17.32     26.60 o 
   9  12   8      712.48      749.86     93.14 o 
 -10  13   8        6.10       51.70     81.62 o 
  -9  13   8        2.71       11.82     41.75 o 
  -8  13   8       68.25      118.44     46.41 o 
  -7  13   8        3.35       12.71     35.99 o 
  -6  13   8        0.53       -1.70     17.15 o 
  -5  13   8      684.88      712.66     29.12 o 
  -4  13   8        3.99       20.01     22.26 o 
  -3  13   8     1641.14     1796.45     44.56 o 
  -2  13   8       69.89       65.99     16.18 o 
  -1  13   8     1736.43     1814.02     49.97 o 
   0  13   8       21.56       24.77      8.77 o 
   1  13   8     2579.80     2602.59     62.02 o 
   2  13   8      555.75      537.77     33.24 o 
   3  13   8      139.62      159.24     11.88 o 
   4  13   8        3.18       11.45     13.50 o 
   5  13   8      129.15      125.16     17.77 o 
   6  13   8       14.11        1.73     17.54 o 
   7  13   8      375.06      431.89     28.01 o 
   8  13   8       33.98       43.22     28.90 o 
   9  13   8       74.84       75.34     32.95 o 
  -9  14   8      679.47      904.14     74.94 o 
  -8  14   8       13.55       10.62     39.92 o 
  -7  14   8      998.63     1023.40     37.66 o 
  -6  14   8      207.19      240.70     23.91 o 
  -5  14   8     2626.52     2745.41     55.58 o 
  -4  14   8     5501.18     5748.93    101.59 o 
  -3  14   8      802.81      860.20     44.59 o 
  -2  14   8     8665.09     9081.72    113.61 o 
  -1  14   8      734.48      744.58     27.07 o 
   0  14   8    12381.78    12762.94    171.77 o 
   1  14   8      979.11      870.46     32.99 o 
   2  14   8     6105.00     5981.83     64.32 o 
   3  14   8      672.01      659.69     20.15 o 
   4  14   8     2289.49     2153.65     43.99 o 
   5  14   8     1225.64     1298.37     30.34 o 
   6  14   8        1.28        9.88     17.64 o 
   7  14   8      997.47     1123.66     44.36 o 
   8  14   8      238.67      167.50     32.08 o 
  -9  15   8       47.06       25.35     23.97 o 
  -8  15   8      331.18      304.87     29.59 o 
  -7  15   8       19.82       10.67     20.22 o 
  -6  15   8      182.24      195.95     40.99 o 
  -5  15   8      551.33      509.25     26.36 o 
  -4  15   8      325.55      391.30     30.74 o 
  -3  15   8     4822.08     5003.64     73.72 o 
  -2  15   8      127.32      189.07     20.74 o 
  -1  15   8     4505.68     4367.46    123.71 o 
   0  15   8       49.75       75.83     18.16 o 
   1  15   8     2993.72     3039.65     53.69 o 
   2  15   8       29.41       28.45     12.33 o 
   3  15   8     1555.55     1488.39     27.06 o 
   4  15   8       68.80       74.05     17.35 o 
   5  15   8      147.46      159.95     15.13 o 
   6  15   8      154.00      215.17     18.15 o 
   7  15   8       35.54       61.11     20.06 o 
   8  15   8      231.13      299.25     35.65 o 
  -8  16   8        5.64        1.96     21.59 o 
  -7  16   8      635.61      774.97     45.94 o 
  -6  16   8       11.30        9.73     33.08 o 
  -5  16   8      961.30     1037.27     53.39 o 
  -4  16   8      211.03      287.59     22.40 o 
  -3  16   8      511.39      553.68     40.99 o 
  -2  16   8       22.45       31.51     12.43 o 
  -1  16   8       25.31       53.63     14.76 o 
   0  16   8     1451.82     1409.79     24.97 o 
   1  16   8      291.42      293.18     23.01 o 
   2  16   8      206.10      214.86     12.08 o 
   3  16   8      803.02      771.52     20.80 o 
   4  16   8      399.74      365.32     34.74 o 
   5  16   8     1267.48     1242.13     50.41 o 
   6  16   8      168.37      119.78     16.39 o 
   7  16   8      588.86      594.47     30.83 o 
  -8  17   8     1159.84     1140.30     59.35 o 
  -7  17   8       96.09       96.42     27.75 o 
  -6  17   8     1823.66     1818.12     48.39 o 
  -5  17   8      791.66      891.38     36.29 o 
  -4  17   8     1715.08     1844.92     71.22 o 
  -3  17   8     1297.47     1391.54     36.19 o 
  -2  17   8      285.85      321.68     45.29 o 
  -1  17   8     2457.80     2565.41     92.99 o 
   0  17   8      222.72      176.36     17.74 o 
   1  17   8     2640.16     2579.69     42.07 o 
   2  17   8     1813.92     1723.39     27.36 o 
   3  17   8     1029.74      968.14     22.88 o 
   4  17   8     2821.78     2784.77     42.90 o 
   5  17   8      331.99      322.67     23.95 o 
   6  17   8     2691.23     2659.11     58.88 o 
   7  17   8        0.72       23.39     21.46 o 
  -7  18   8      362.51      324.31     32.06 o 
  -6  18   8       84.86      125.95     35.78 o 
  -5  18   8      295.73      339.46     25.40 o 
  -4  18   8      179.13      204.43     21.37 o 
  -3  18   8      208.19      217.08     19.50 o 
  -2  18   8      349.88      287.77     51.96 o 
  -1  18   8       23.42       16.57     29.02 o 
   0  18   8      387.38      275.61     56.89 o 
   1  18   8      259.98      207.47     20.70 o 
   2  18   8      120.43       93.29     10.26 o 
   3  18   8      985.56      961.51     20.90 o 
   4  18   8        1.18       -0.40     12.34 o 
   5  18   8     1075.49     1114.35     37.47 o 
   6  18   8        0.19       21.98     24.45 o 
  -6  19   8      165.80      172.58     36.47 o 
  -5  19   8      223.85      190.77     34.12 o 
  -4  19   8      311.92      231.97     22.26 o 
  -3  19   8      845.81      952.44     35.90 o 
  -2  19   8       95.01      125.18     40.95 o 
  -1  19   8      775.20      913.15     67.88 o 
   0  19   8       86.85      100.92     38.61 o 
   1  19   8     1069.82      747.97    150.09 o 
   2  19   8        2.27       12.57     11.90 o 
   3  19   8      571.32      586.25     25.69 o 
   4  19   8      130.85      127.82     21.49 o 
   5  19   8      195.64      122.81     16.71 o 
  -5  20   8      831.78      737.40     52.86 o 
  -4  20   8     1033.59     1130.94     52.33 o 
  -3  20   8      543.37      489.15     46.46 o 
  -2  20   8     1858.42     1990.72    104.44 o 
  -1  20   8      241.47      266.56     42.57 o 
   0  20   8     2670.15     2938.90     76.67 o 
   1  20   8       62.32       29.36     27.77 o 
   2  20   8     2062.47     2113.23     56.55 o 
   3  20   8      590.83      564.32     19.50 o 
   4  20   8      763.14      653.40     18.95 o 
  -4  21   8        1.40        8.62     18.36 o 
  -3  21   8      173.52      161.22     20.56 o 
  -2  21   8        5.29       49.12     29.23 o 
  -1  21   8      210.92      209.56     44.16 o 
   0  21   8        4.69       10.95     65.39 o 
   1  21   8      286.50      344.76     32.87 o 
   2  21   8       54.71       -5.61     20.10 o 
   3  21   8      131.92      118.42     35.50 o 
  -2  22   8      643.13      612.47     91.81 o 
  -1  22   8       70.46       63.42     50.16 o 
   0  22   8      840.58      852.86     88.43 o 
   1  22   8       61.36       50.29     21.92 o 
   2  22   8      242.58      433.45     47.33 o 
 -11   1   9      249.16      262.93     30.66 o 
 -10   1   9      508.15      555.58     35.00 o 
  -9   1   9      193.71      168.57     32.02 o 
  -8   1   9     3666.30     3770.80    102.40 o 
  -7   1   9        2.54      -11.69     22.29 o 
  -6   1   9     8823.37     8723.78    134.35 o 
  -5   1   9     2384.82     2349.09     49.62 o 
  -4   1   9     4524.07     4593.69     79.55 o 
  -3   1   9     5160.97     4986.39     74.49 o 
  -2   1   9      549.96      577.24     12.58 o 
  -1   1   9    32787.35    35313.11    456.16 o 
   0   1   9      916.69      896.77     11.41 o 
   1   1   9    15275.20    16262.50    210.88 o 
   2   1   9     5560.57     5284.95     66.76 o 
   3   1   9     6253.76     6440.63     82.90 o 
   4   1   9     4267.49     4070.78     96.18 o 
   5   1   9     2030.89     2037.02     51.39 o 
   6   1   9     4398.76     4169.21     95.15 o 
   7   1   9      568.68      562.18     36.54 o 
   8   1   9     2474.83     2263.29     69.14 o 
   9   1   9      267.93      243.50     39.90 o 
  10   1   9      730.38      665.43     50.57 o 
 -11   2   9      174.88      243.43     29.97 o 
 -10   2   9      110.59      147.13     26.16 o 
  -9   2   9     1591.75     1608.70     49.20 o 
  -8   2   9      113.92      158.19     29.39 o 
  -7   2   9     3939.90     4024.30     88.36 o 
  -6   2   9     1169.99     1147.36     40.14 o 
  -5   2   9     5231.58     5349.72     90.98 o 
  -4   2   9      429.83      397.13     18.62 o 
  -3   2   9     1993.62     1942.27     38.53 o 
  -2   2   9    12598.35    12946.35    139.00 o 
  -1   2   9      604.39      644.16     16.05 o 
   0   2   9    20466.69    22079.29    268.76 o 
   1   2   9      111.82      109.14     11.64 o 
   2   2   9     5637.18     5655.87     53.86 o 
   3   2   9     3076.97     3005.47     52.50 o 
   4   2   9     4176.40     4186.15     66.56 o 
   5   2   9     4241.50     3885.79     75.25 o 
   6   2   9       68.89       70.06     26.43 o 
   7   2   9     2474.95     2538.56     68.89 o 
   8   2   9      421.20      438.99     38.80 o 
   9   2   9     1768.47     1673.37     69.04 o 
  10   2   9      343.39      361.93     53.28 o 
 -11   3   9       12.78       52.29     42.06 o 
 -10   3   9      142.04      227.78     64.68 o 
  -9   3   9       24.73       57.78     34.42 o 
  -8   3   9       26.77       40.44     23.35 o 
  -7   3   9        5.24       12.57     23.01 o 
  -6   3   9      177.43      222.42     33.10 o 
  -5   3   9      537.26      515.05     37.39 o 
  -4   3   9     1678.54     1631.14     45.28 o 
  -3   3   9      786.80      720.03     29.77 o 
  -2   3   9      469.18      452.64     17.10 o 
  -1   3   9      717.73      833.90     16.19 o 
   0   3   9      170.08      208.03     19.42 o 
   1   3   9      963.03      995.18     16.00 o 
   2   3   9      176.98      191.45     13.97 o 
   3   3   9       38.53       33.77     14.62 o 
   4   3   9      141.29      130.04     19.89 o 
   5   3   9       98.65      102.09     24.39 o 
   6   3   9      166.22      169.49     28.55 o 
   7   3   9       80.60       96.00     29.89 o 
   8   3   9       94.46      165.76     49.72 o 
   9   3   9       17.29       -9.89     40.79 o 
  10   3   9       42.49       27.78     42.67 o 
 -11   4   9      615.96      682.53     58.96 o 
 -10   4   9      129.60      161.03     25.59 o 
  -9   4   9     2225.32     2211.94     73.17 o 
  -8   4   9        0.40       -6.96     18.30 o 
  -7   4   9     2477.14     2648.50     56.66 o 
  -6   4   9     1550.49     1411.79     51.60 o 
  -5   4   9     7881.94     8216.57    105.49 o 
  -4   4   9     4653.54     4458.56     79.27 o 
  -3   4   9     7026.69     6963.97     87.08 o 
  -2   4   9     8643.77     8171.42     77.95 o 
  -1   4   9     1073.55     1137.60     21.79 o 
   0   4   9    11118.36    11034.55    114.50 o 
   1   4   9       28.58       30.27     19.99 o 
   2   4   9    10037.27     9896.76    124.99 o 
   3   4   9     5009.76     4811.39     64.14 o 
   4   4   9     1476.37     1369.79     45.81 o 
   5   4   9     6910.42     6716.37    101.33 o 
   6   4   9       19.12       50.34     25.89 o 
   7   4   9     5324.34     5537.42    106.16 o 
   8   4   9      265.21      305.85     36.46 o 
   9   4   9     2238.48     2366.85     75.81 o 
  10   4   9      624.76      675.40     51.09 o 
 -11   5   9      210.93      327.31     84.42 o 
 -10   5   9      357.56      417.81     69.58 o 
  -9   5   9       12.41        7.46     22.47 o 
  -8   5   9      562.53      553.74     48.18 o 
  -7   5   9       12.88       25.86     20.55 o 
  -6   5   9     2631.42     2634.91     59.08 o 
  -5   5   9     1790.66     1734.19     40.23 o 
  -4   5   9      585.51      513.54     48.54 o 
  -3   5   9      799.45      797.09     31.46 o 
  -2   5   9     1707.42     1705.73     29.86 o 
  -1   5   9    14208.10    14424.62    152.00 o 
   0   5   9       47.09       35.00     11.08 o 
   1   5   9     7697.13     8041.61     96.83 o 
   2   5   9      166.60      184.25     17.17 o 
   3   5   9     5804.76     5845.88     82.99 o 
   4   5   9     2086.50     1859.37     42.51 o 
   5   5   9      445.94      429.87     39.60 o 
   6   5   9     2780.17     2850.16     65.76 o 
   7   5   9        6.23       24.17     24.57 o 
   8   5   9     2337.93     2412.68     74.52 o 
   9   5   9      212.04      222.91     36.05 o 
  10   5   9      423.76      355.94     46.28 o 
 -11   6   9      107.03       97.98     33.14 o 
 -10   6   9      205.30      181.98     26.60 o 
  -9   6   9      800.34      877.19     37.89 o 
  -8   6   9       36.39       63.51     18.11 o 
  -7   6   9      597.02      636.93     24.96 o 
  -6   6   9       44.33       33.51     16.70 o 
  -5   6   9     1170.02     1250.26     37.28 o 
  -4   6   9     1009.64     1057.46     35.39 o 
  -3   6   9      489.42      493.76     18.82 o 
  -2   6   9      864.71      986.18     23.02 o 
  -1   6   9      189.28      160.37     11.89 o 
   0   6   9      746.43      701.11     19.66 o 
   1   6   9      552.48      521.61     19.25 o 
   2   6   9     2273.22     2155.01     26.46 o 
   3   6   9     3010.46     3199.35     62.90 o 
   4   6   9      478.67      486.25     35.95 o 
   5   6   9      790.21      842.20     46.49 o 
   6   6   9        2.66       16.99     23.44 o 
   7   6   9      465.21      428.83     37.49 o 
   8   6   9       23.93        6.03     25.75 o 
   9   6   9      202.67      247.58     34.93 o 
  10   6   9       88.17       90.50     39.43 o 
 -11   7   9      261.75      244.43     29.84 o 
 -10   7   9     1066.39     1104.10     33.66 o 
  -9   7   9      154.02      165.90     31.21 o 
  -8   7   9     3304.97     3457.91     71.89 o 
  -7   7   9        6.08       24.78     15.14 o 
  -6   7   9     5295.16     5653.52     82.84 o 
  -5   7   9     1004.11     1025.29     35.60 o 
  -4   7   9     2443.28     2459.64     51.29 o 
  -3   7   9     5528.34     5477.49     65.94 o 
  -2   7   9      310.44      328.65     17.20 o 
  -1   7   9    13511.55    13961.32    140.80 o 
   0   7   9      444.69      425.28     20.04 o 
   1   7   9     9524.49     9645.02    102.38 o 
   2   7   9     5823.90     5722.24     88.25 o 
   3   7   9     8546.86     8487.35    123.38 o 
   4   7   9     8462.32     8676.59    135.73 o 
   5   7   9     1867.87     1869.47     46.13 o 
   6   7   9     5059.50     5140.49     91.03 o 
   7   7   9      228.13      207.93     31.65 o 
   8   7   9     1713.92     1707.86     93.91 o 
   9   7   9      143.37      117.37     37.59 o 
  10   7   9      221.26      164.72     40.37 o 
 -11   8   9       94.99       64.04     21.69 o 
 -10   8   9       42.01       54.78     18.13 o 
  -9   8   9      548.78      508.40     24.20 o 
  -8   8   9       43.04       39.16     14.61 o 
  -7   8   9     2018.33     2000.80     38.03 o 
  -6   8   9      251.27      246.46     16.18 o 
  -5   8   9     2587.36     2733.04     59.44 o 
  -4   8   9      167.08      182.75     15.92 o 
  -3   8   9      166.90      158.30     10.58 o 
  -2   8   9     2918.71     2932.39     37.46 o 
  -1   8   9      872.98      833.34     32.02 o 
   0   8   9     3537.31     3551.54     52.80 o 
   1   8   9     2502.71     2404.70     46.49 o 
   2   8   9     2280.89     2261.80     25.90 o 
   3   8   9     3053.68     3193.51     43.35 o 
   4   8   9     1333.84     1393.84     42.55 o 
   5   8   9     3205.52     2986.98     67.23 o 
   6   8   9       18.59       16.33     22.04 o 
   7   8   9      531.99      618.26     69.58 o 
   8   8   9       37.26       32.23     28.68 o 
   9   8   9       51.74       35.54     36.23 o 
  10   8   9      108.72      135.82     82.14 o 
 -10   9   9       83.53       84.89     34.34 o 
  -9   9   9       66.42      142.18     34.19 o 
  -8   9   9      165.08      212.74     16.47 o 
  -7   9   9        2.42       -0.93     11.79 o 
  -6   9   9      185.84      220.25     18.94 o 
  -5   9   9     1555.23     1559.67     62.74 o 
  -4   9   9      693.88      690.30     18.08 o 
  -3   9   9     2816.93     2776.39     32.15 o 
  -2   9   9      692.25      655.63     20.38 o 
  -1   9   9     4169.61     4292.69     45.50 o 
   0   9   9       99.37      106.12     16.44 o 
   1   9   9     3605.00     3699.13    110.28 o 
   2   9   9        2.40        2.95      7.32 o 
   3   9   9     1489.09     1438.66     25.78 o 
   4   9   9      237.73      270.48     14.72 o 
   5   9   9      540.03      474.57     30.66 o 
   6   9   9      359.48      367.21     53.69 o 
   7   9   9       42.42       28.50     26.53 o 
   8   9   9     1277.42     1238.53     50.41 o 
   9   9   9      127.85       96.19     33.43 o 
 -10  10   9      162.04      158.52     55.67 o 
  -9  10   9      960.97     1097.66     66.24 o 
  -8  10   9       66.96       45.56      9.54 o 
  -7  10   9     1811.28     1784.33     88.43 o 
  -6  10   9     1037.64      960.73     45.73 o 
  -5  10   9     3098.12     2751.81    258.96 o 
  -4  10   9     7444.46     7328.14    102.50 o 
  -3  10   9     2180.21     2065.36     38.25 o 
  -2  10   9    20272.88    20481.81    186.18 o 
  -1  10   9      123.67      117.39      9.86 o 
   0  10   9     9843.63     9908.96    124.52 o 
   1  10   9      514.59      518.90     18.36 o 
   2  10   9     5700.34     5585.80     60.99 o 
   3  10   9     4771.76     4685.11     68.99 o 
   4  10   9      732.46      711.63     18.89 o 
   5  10   9     4230.90     4254.30     76.03 o 
   6  10   9       33.10        9.11     26.03 o 
   7  10   9     3587.21     3746.87     76.48 o 
   8  10   9      327.58      312.57     39.62 o 
   9  10   9     1497.67     1614.94     61.97 o 
 -10  11   9       11.00       61.64     43.46 o 
  -9  11   9        1.02       22.59     37.97 o 
  -8  11   9      127.64      127.36     50.62 o 
  -7  11   9      188.97      237.12     42.03 o 
  -6  11   9      531.20      636.00    110.27 o 
  -5  11   9      592.79      634.14     52.57 o 
  -4  11   9     1731.67     1857.14     38.56 o 
  -3  11   9     3043.16     3182.58     53.09 o 
  -2  11   9      733.69      675.46     16.10 o 
  -1  11   9     1307.84     1416.08     23.52 o 
   0  11   9      243.31      252.56     19.50 o 
   1  11   9       90.06      176.02     19.55 o 
   2  11   9      232.66      219.31     17.93 o 
   3  11   9       18.27       48.62     13.63 o 
   4  11   9      282.98      277.52     18.11 o 
   5  11   9      118.15      188.63     24.73 o 
   6  11   9      546.15      541.69    103.16 o 
   7  11   9       47.79      114.34     30.90 o 
   8  11   9      492.97      599.87     40.33 o 
   9  11   9      167.55      126.30     33.72 o 
 -10  12   9      115.06      117.47     49.96 o 
  -9  12   9      698.74      850.46     67.49 o 
  -8  12   9        7.76        8.82     38.98 o 
  -7  12   9     1045.58     1151.51     75.92 o 
  -6  12   9        2.07       -8.05     16.99 o 
  -5  12   9     1198.74     1234.58     41.50 o 
  -4  12   9      714.01      718.91     35.78 o 
  -3  12   9       51.38       22.55     15.86 o 
  -2  12   9      780.87      796.87     23.82 o 
  -1  12   9       74.06       57.02     10.87 o 
   0  12   9     6182.03     6345.43     95.25 o 
   1  12   9     1076.75     1197.01     42.85 o 
   2  12   9     3406.71     3198.36     54.03 o 
   3  12   9     3394.17     3295.79     68.41 o 
   4  12   9     2165.31     2273.48     37.41 o 
   5  12   9     1545.29     1518.48     29.73 o 
   6  12   9      195.88      256.02     28.66 o 
   7  12   9      820.07      873.45     33.79 o 
   8  12   9        9.08       24.05     40.02 o 
   9  12   9      323.53      280.69     45.66 o 
  -9  13   9      120.81       78.34     50.84 o 
  -8  13   9     1617.57     1855.17     95.81 o 
  -7  13   9        1.03        7.44     16.70 o 
  -6  13   9     1707.78     1774.69     42.59 o 
  -5  13   9      218.61      293.25     31.48 o 
  -4  13   9     1594.12     1625.27     39.55 o 
  -3  13   9     2459.63     2612.89     51.14 o 
  -2  13   9       85.89      105.58     15.01 o 
  -1  13   9     4340.77     4318.20     67.27 o 
   0  13   9      208.17      175.23     22.95 o 
   1  13   9     8963.00     9335.23    149.04 o 
   2  13   9     4097.25     4196.94     46.83 o 
   3  13   9     3563.06     3492.10     50.85 o 
   4  13   9     3262.08     3203.53     59.71 o 
   5  13   9     1718.19     1752.70     42.49 o 
   6  13   9     2270.55     2185.00     44.61 o 
   7  13   9       36.21       19.71     21.57 o 
   8  13   9      926.62      956.22     62.20 o 
  -9  14   9      105.96       70.84     65.44 o 
  -8  14   9        0.10       -0.05     17.15 o 
  -7  14   9       24.98       47.92     21.28 o 
  -6  14   9        1.85        5.87     16.27 o 
  -5  14   9       65.79       93.96     27.30 o 
  -4  14   9       21.59      -15.18     15.28 o 
  -3  14   9       96.70      108.62     25.60 o 
  -2  14   9      211.16      191.99     13.19 o 
  -1  14   9       17.13       27.88      7.30 o 
   0  14   9      165.19      239.14     15.78 o 
   1  14   9      707.17      736.83     45.84 o 
   2  14   9      443.27      450.05     25.28 o 
   3  14   9      784.72      731.64     22.07 o 
   4  14   9      967.96      964.24     32.35 o 
   5  14   9      210.03      247.34     18.69 o 
   6  14   9      140.40      103.59     17.63 o 
   7  14   9        7.05       21.08     22.03 o 
   8  14   9       32.57       22.81     25.87 o 
  -8  15   9      583.00      541.54     33.79 o 
  -7  15   9       90.69       91.22     23.14 o 
  -6  15   9      896.05      901.93     40.41 o 
  -5  15   9      901.37      891.32     42.43 o 
  -4  15   9     2645.44     2383.20     51.65 o 
  -3  15   9     4140.77     4038.83    132.83 o 
  -2  15   9      469.84      403.41     23.23 o 
  -1  15   9     4738.59     4985.46     97.08 o 
   0  15   9      125.48      134.54     24.63 o 
   1  15   9     3921.23     3783.09     53.00 o 
   2  15   9       21.31       36.35     15.78 o 
   3  15   9      461.25      509.66     19.93 o 
   4  15   9      579.60      538.33     19.12 o 
   5  15   9       44.93       59.11     15.19 o 
   6  15   9     1389.07     1387.48     34.10 o 
   7  15   9      200.78      203.61     28.78 o 
  -8  16   9        9.05        2.99     21.12 o 
  -7  16   9      518.24      472.89     75.99 o 
  -6  16   9      521.43      563.72     53.04 o 
  -5  16   9     1394.99     1286.26     38.94 o 
  -4  16   9     2456.44     2326.24     59.97 o 
  -3  16   9      890.44      852.25     43.60 o 
  -2  16   9     4708.51     4764.00    210.26 o 
  -1  16   9      244.35      267.83     37.53 o 
   0  16   9     3845.73     3809.77    156.16 o 
   1  16   9        0.67      -15.28     15.28 o 
   2  16   9     1353.44     1450.14     42.94 o 
   3  16   9      311.26      340.14     17.86 o 
   4  16   9       89.39       77.35     12.09 o 
   5  16   9     1419.31     1361.44     31.24 o 
   6  16   9       51.29       49.07     20.56 o 
   7  16   9     1118.75     1206.73     45.23 o 
  -7  17   9        3.03      -15.47     27.52 o 
  -6  17   9        3.80       16.06     26.81 o 
  -5  17   9      213.20      253.80     31.20 o 
  -4  17   9      101.88       92.11     17.08 o 
  -3  17   9      199.72      192.75     16.72 o 
  -2  17   9       76.19      107.82     38.92 o 
  -1  17   9       83.37      125.62     32.63 o 
   0  17   9      235.10      175.82     29.25 o 
   1  17   9        1.87       19.90     11.51 o 
   2  17   9      247.65      254.02     17.73 o 
   3  17   9      250.76      284.31     19.13 o 
   4  17   9       82.36       64.42     18.14 o 
   5  17   9      324.46      301.21     17.52 o 
   6  17   9        0.28       -0.86     19.29 o 
  -7  18   9     1305.75     1273.04     74.97 o 
  -6  18   9       23.52       -9.65     17.80 o 
  -5  18   9      980.37     1065.45     46.83 o 
  -4  18   9      205.28      253.45     26.97 o 
  -3  18   9      300.04      289.67     25.68 o 
  -2  18   9      479.41      437.56     38.25 o 
  -1  18   9        2.29       39.36     39.08 o 
   0  18   9     1568.61     1714.95     85.70 o 
   1  18   9      969.72      915.63    165.04 o 
   2  18   9     1296.49     1320.77     28.61 o 
   3  18   9     1300.42     1230.98     36.37 o 
   4  18   9     1532.33     1574.45     28.16 o 
   5  18   9     1444.08     1420.10     53.45 o 
   6  18   9       62.22       36.71     23.37 o 
  -6  19   9      951.43     1002.30     93.85 o 
  -5  19   9       73.71      104.50     32.72 o 
  -4  19   9      725.43      695.19     55.01 o 
  -3  19   9      440.90      460.53     42.88 o 
  -2  19   9       80.36       53.29     13.78 o 
  -1  19   9      894.02      893.07     46.24 o 
   0  19   9      208.88      243.93     33.46 o 
   1  19   9     1127.04     1161.73     43.03 o 
   2  19   9     1068.44     1066.72     38.68 o 
   3  19   9     1368.93     1430.75     58.95 o 
   4  19   9     1305.39     1208.46     34.70 o 
   5  19   9      307.34      352.31     32.70 o 
  -5  20   9       10.90      -23.89     23.89 o 
  -4  20   9      145.40      113.53     24.09 o 
  -3  20   9       63.09       58.29     23.92 o 
  -2  20   9      142.61       98.86     18.68 o 
  -1  20   9      277.42      250.30     55.07 o 
   0  20   9      173.09      194.83     40.55 o 
   1  20   9       80.50       89.86     28.15 o 
   2  20   9        8.11       51.21     22.55 o 
   3  20   9       57.80       48.50     16.36 o 
   4  20   9       29.67       52.45     23.90 o 
  -3  21   9     1363.03     1362.70     98.37 o 
  -2  21   9      504.82      551.97     73.38 o 
  -1  21   9     2119.46     2266.24    131.41 o 
   0  21   9       37.27       95.02     37.94 o 
   1  21   9     1393.77     1386.99     79.99 o 
   2  21   9       88.92       77.35     30.84 o 
 -11   0  10      760.27      930.38     90.93 o 
 -10   0  10      526.78      405.11     46.82 o 
  -9   0  10     3316.36     3659.79    109.04 o 
  -8   0  10       21.33       22.59     57.28 o 
  -7   0  10     4620.10     4800.18    115.39 o 
  -6   0  10       32.23       27.87     35.50 o 
  -5   0  10     4631.72     4645.56    100.22 o 
  -4   0  10     1562.73     1529.03     33.85 o 
  -3   0  10     1216.07     1157.31     29.00 o 
  -2   0  10    11040.64    10995.52    168.42 o 
  -1   0  10     6402.44     6288.55     97.85 o 
   0   0  10    26685.91    26913.34    383.72 o 
   1   0  10    10323.76    10348.37    265.30 o 
   2   0  10    20669.61    20873.82    523.13 o 
   3   0  10     8101.91     8192.20    143.14 o 
   4   0  10     3644.93     3613.82     90.98 o 
   5   0  10     6343.47     6083.42    136.37 o 
   6   0  10      476.95      510.61     46.69 o 
   7   0  10     3455.75     3417.48    104.45 o 
   8   0  10       56.30       21.99     37.70 o 
   9   0  10     1124.31     1130.76     75.33 o 
  10   0  10      339.81      400.25     66.09 o 
 -11   1  10      131.22      101.59     40.60 o 
 -10   1  10      470.16      538.72     37.66 o 
  -9   1  10       41.36       24.99     25.21 o 
  -8   1  10     1085.82     1301.09     55.97 o 
  -7   1  10      115.77      134.80     26.28 o 
  -6   1  10     1085.93     1210.94     41.84 o 
  -5   1  10        2.15       -3.27     16.91 o 
  -4   1  10       10.76       -0.86     14.07 o 
  -3   1  10      260.05      278.65     13.60 o 
  -2   1  10        3.66        7.72      8.92 o 
  -1   1  10     4191.00     3928.58     37.39 o 
   0   1  10     3711.83     3588.94     81.19 o 
   1   1  10     2493.48     2388.20     28.31 o 
   2   1  10     2648.08     2734.96     38.17 o 
   3   1  10     6558.82     6570.42     72.50 o 
   4   1  10     2050.65     2063.85     41.49 o 
   5   1  10      262.08      204.30     38.92 o 
   6   1  10      683.68      644.57     51.24 o 
   7   1  10      203.89      171.88     33.47 o 
   8   1  10      313.21      295.21     40.09 o 
   9   1  10        0.25       18.74     31.04 o 
  10   1  10        2.90       27.50     35.57 o 
 -11   2  10       32.54       24.45     26.26 o 
 -10   2  10       36.16       38.05     26.70 o 
  -9   2  10      333.67      319.45     33.53 o 
  -8   2  10       53.61       73.20     25.20 o 
  -7   2  10      484.28      499.45     44.23 o 
  -6   2  10      992.98     1114.47     53.75 o 
  -5   2  10     3736.97     3791.58     68.35 o 
  -4   2  10     4925.79     4839.78     57.32 o 
  -3   2  10     1112.45     1100.88     22.53 o 
  -2   2  10     9438.17     9262.13    107.33 o 
  -1   2  10     1934.17     1926.72     24.48 o 
   0   2  10     6848.93     7150.14     66.95 o 
   1   2  10      349.34      369.26     13.32 o 
   2   2  10      128.57      153.60     12.56 o 
   3   2  10      255.98      272.57     13.65 o 
   4   2  10       10.20       17.94     15.55 o 
   5   2  10     4132.14     4023.57     80.38 o 
   6   2  10       12.36       36.76     26.85 o 
   7   2  10     3167.94     3085.42     77.44 o 
   8   2  10      234.85      180.12     43.15 o 
   9   2  10     1023.66     1142.50     67.73 o 
  10   2  10      247.47      170.84     51.96 o 
 -11   3  10      398.81      400.58     46.78 o 
 -10   3  10      180.02      272.54     36.14 o 
  -9   3  10        3.76       -1.74     21.61 o 
  -8   3  10     2419.06     2478.08     60.13 o 
  -7   3  10      194.26      194.86     23.00 o 
  -6   3  10     5759.76     5828.08    127.10 o 
  -5   3  10     6647.21     6823.10     93.00 o 
  -4   3  10     6620.57     6670.69    109.65 o 
  -3   3  10    10008.14     9653.46     94.78 o 
  -2   3  10     5320.44     5198.20     65.90 o 
  -1   3  10    18279.07    17676.78    200.93 o 
   0   3  10     1707.09     1755.22     30.56 o 
   1   3  10     7655.24     7522.67    102.62 o 
   2   3  10      154.28      187.51     12.94 o 
   3   3  10     1194.64     1217.57     31.50 o 
   4   3  10     1928.99     1965.65     42.90 o 
   5   3  10       39.50       47.37     18.53 o 
   6   3  10     7032.73     7126.18    111.27 o 
   7   3  10      895.53      954.31     50.36 o 
   8   3  10     4327.56     4767.03     99.57 o 
   9   3  10      608.45      563.59     46.26 o 
  10   3  10     1136.50     1330.24     84.55 o 
 -11   4  10        0.27       25.91     25.79 o 
 -10   4  10       14.12       34.15     28.98 o 
  -9   4  10       19.79       31.59     22.86 o 
  -8   4  10        0.95       -5.58     18.13 o 
  -7   4  10       99.78       84.14     20.27 o 
  -6   4  10     2660.46     2689.29     48.48 o 
  -5   4  10      348.58      377.88     25.53 o 
  -4   4  10     1631.40     1523.00     35.97 o 
  -3   4  10      822.54      779.95     28.98 o 
  -2   4  10     7490.04     7113.84     87.77 o 
  -1   4  10     1791.98     1804.84     25.22 o 
   0   4  10     1033.15      978.71     29.89 o 
   1   4  10     1275.42     1451.18     33.98 o 
   2   4  10      199.80      190.46     10.96 o 
   3   4  10     1051.97      977.41     33.82 o 
   4   4  10       93.51       98.13     19.76 o 
   5   4  10      652.71      745.49     33.31 o 
   6   4  10      871.71      875.85     63.28 o 
   7   4  10      743.64      724.14     46.07 o 
   8   4  10      135.49      122.11     40.91 o 
   9   4  10      412.51      592.87     51.91 o 
  10   4  10      146.42      110.93     38.43 o 
 -11   5  10      228.26      169.07     31.54 o 
 -10   5  10      664.57      786.37     39.33 o 
  -9   5  10      266.59      278.19     24.83 o 
  -8   5  10     2362.73     2463.92     62.68 o 
  -7   5  10      249.58      216.93     27.95 o 
  -6   5  10     2551.14     2517.69     68.59 o 
  -5   5  10       89.24      106.94     17.65 o 
  -4   5  10      567.87      540.40     26.11 o 
  -3   5  10      455.56      420.80     28.23 o 
  -2   5  10       16.45       26.88      4.61 o 
  -1   5  10     4918.44     4848.47     53.77 o 
   0   5  10     1842.51     1825.78     37.94 o 
   1   5  10     6419.80     6701.33     91.87 o 
   2   5  10     6899.42     6567.41     78.35 o 
   3   5  10     4733.87     4781.59     78.35 o 
   4   5  10     6446.15     6115.47    106.15 o 
   5   5  10     2326.66     2333.23     71.40 o 
   6   5  10     3721.01     3453.22     71.04 o 
   7   5  10      272.75      237.52     34.48 o 
   8   5  10      847.38      750.97     43.74 o 
   9   5  10       87.84       88.70     34.37 o 
  10   5  10       85.79       39.67     36.63 o 
 -11   6  10      460.98      497.73     43.69 o 
 -10   6  10      289.65      303.55     35.96 o 
  -9   6  10     1543.66     1762.83     74.61 o 
  -8   6  10      194.99      185.00     22.99 o 
  -7   6  10     3735.93     3867.92     57.89 o 
  -6   6  10      283.79      257.72     25.70 o 
  -5   6  10     2614.18     2688.36     49.90 o 
  -4   6  10      846.36      889.47     34.55 o 
  -3   6  10     1332.48     1271.03     32.83 o 
  -2   6  10     5198.65     4987.80     59.38 o 
  -1   6  10     1202.76     1165.11     23.54 o 
   0   6  10    15889.68    16268.48    198.09 o 
   1   6  10     3573.85     3525.44     58.70 o 
   2   6  10    13640.75    13549.99    162.59 o 
   3   6  10     7293.01     7240.38    105.13 o 
   4   6  10    10083.73    10249.99    144.54 o 
   5   6  10     6293.59     5810.97     89.10 o 
   6   6  10     1370.60     1239.06     42.79 o 
   7   6  10     2595.86     2440.92     76.32 o 
   8   6  10        3.10      -31.60     31.60 o 
   9   6  10      501.09      365.63     47.15 o 
  10   6  10      167.62      173.15     50.83 o 
 -11   7  10        1.61       22.42     19.71 o 
 -10   7  10       62.76       90.09     28.62 o 
  -9   7  10        0.75       13.07     16.32 o 
  -8   7  10       52.89       56.13     24.33 o 
  -7   7  10       42.66       43.41     13.18 o 
  -6   7  10       88.32      132.49     14.96 o 
  -5   7  10      330.99      315.17     25.36 o 
  -4   7  10      450.45      461.23     34.97 o 
  -3   7  10      260.21      272.75     15.39 o 
  -2   7  10      942.15      928.63     32.56 o 
  -1   7  10      572.30      563.07     18.82 o 
   0   7  10     2267.96     2281.65     37.66 o 
   1   7  10      545.62      529.87     27.64 o 
   2   7  10     1259.82     1352.42     50.67 o 
   3   7  10     3074.07     3280.75     63.04 o 
   4   7  10      143.39      119.26     34.10 o 
   5   7  10      520.28      587.15     40.81 o 
   6   7  10       22.32       -1.26     19.78 o 
   7   7  10      373.30      397.15     35.89 o 
   8   7  10       40.05       53.09     28.04 o 
   9   7  10        1.46      -20.05     28.40 o 
 -10   8  10       63.21       70.72     17.75 o 
  -9   8  10      837.75      824.88     40.14 o 
  -8   8  10        0.34       21.41     19.23 o 
  -7   8  10      923.96      896.00     53.55 o 
  -6   8  10     1118.97     1241.09     47.82 o 
  -5   8  10     2595.33     2496.10     47.36 o 
  -4   8  10     7117.52     6980.21    141.09 o 
  -3   8  10     4261.25     4187.95     47.22 o 
  -2   8  10    12175.70    12345.45    143.47 o 
  -1   8  10     1698.89     1633.54     33.49 o 
   0   8  10     8268.84     8485.60    100.94 o 
   1   8  10      101.04      115.74     18.83 o 
   2   8  10     5998.77     6130.29     81.19 o 
   3   8  10     2558.82     2378.85     39.25 o 
   4   8  10      615.78      578.85     30.03 o 
   5   8  10     2459.75     2440.35     54.29 o 
   6   8  10       30.56       42.79     23.59 o 
   7   8  10     2312.75     2523.28     73.54 o 
   8   8  10      237.34      228.61     32.61 o 
   9   8  10      988.16     1115.12     81.90 o 
 -10   9  10      343.28      331.20     70.49 o 
  -9   9  10        3.63      -19.60     19.60 o 
  -8   9  10      997.05      871.76     63.56 o 
  -7   9  10      179.19      266.88     23.99 o 
  -6   9  10     1658.71     1488.83     45.37 o 
  -5   9  10     3879.75     3807.82     86.52 o 
  -4   9  10     5258.03     5072.44     86.03 o 
  -3   9  10     8594.45     8658.08    118.55 o 
  -2   9  10     2248.08     2166.67     29.19 o 
  -1   9  10     8504.30     8701.71     96.72 o 
   0   9  10       34.28       38.36     17.45 o 
   1   9  10     5068.07     5234.49     72.55 o 
   2   9  10     1856.30     1863.79     46.75 o 
   3   9  10     1055.44      980.95     30.07 o 
   4   9  10     3705.69     3620.60     47.64 o 
   5   9  10        1.75        1.11     22.02 o 
   6   9  10     1500.42     1543.69     54.70 o 
   7   9  10      105.55      125.02     27.62 o 
   8   9  10     1719.06     1787.62     71.22 o 
   9   9  10      540.64      471.78     43.57 o 
 -10  10  10        6.95      -19.55     42.69 o 
  -9  10  10       30.74       29.56     46.72 o 
  -8  10  10       12.78        8.55     17.32 o 
  -7  10  10       59.92       50.51     17.78 o 
  -6  10  10      390.14      372.48     30.13 o 
  -5  10  10      106.41       96.81     10.30 o 
  -4  10  10       11.72        8.87      7.38 o 
  -3  10  10      170.32      185.04     13.47 o 
  -2  10  10       18.25       37.44      9.35 o 
  -1  10  10       78.51       74.41     12.99 o 
   0  10  10      217.19      195.83     24.81 o 
   1  10  10       21.88       39.08     12.99 o 
   2  10  10     1083.16     1010.48     31.42 o 
   3  10  10      401.95      393.44     36.39 o 
   4  10  10      630.40      558.68     19.96 o 
   5  10  10       13.38       32.13     11.80 o 
   6  10  10      513.69      367.77     56.99 o 
   7  10  10       93.20      102.85     33.29 o 
   8  10  10       90.36      111.92     30.92 o 
   9  10  10        5.82       19.87     31.48 o 
 -10  11  10      629.34      590.23     81.43 o 
  -9  11  10      127.89      119.80     53.69 o 
  -8  11  10     1539.61     1575.74     74.33 o 
  -7  11  10       47.66       82.08     53.56 o 
  -6  11  10     1577.33     1738.64     71.93 o 
  -5  11  10      430.05      402.06     33.36 o 
  -4  11  10     1113.94     1111.90     35.24 o 
  -3  11  10     3742.17     3312.40     78.08 o 
  -2  11  10       24.24       30.06     11.07 o 
  -1  11  10     3353.28     3418.41     45.50 o 
   0  11  10      113.20      101.65     17.27 o 
   1  11  10     6696.13     7043.85    107.69 o 
   2  11  10     6015.81     5927.55    106.78 o 
   3  11  10     3253.60     3060.11     78.33 o 
   4  11  10     2598.87     2609.23     56.63 o 
   5  11  10     1439.53     1239.72     28.98 o 
   6  11  10     2809.11     2618.20     82.94 o 
   7  11  10       45.29       49.46     27.31 o 
   8  11  10      897.23      904.95     55.40 o 
  -9  12  10      853.13     1069.53    102.66 o 
  -8  12  10      112.72       49.50     47.43 o 
  -7  12  10     1363.48     1377.76     75.81 o 
  -6  12  10        0.32       -8.07     20.13 o 
  -5  12  10     1606.96     1569.14     44.12 o 
  -4  12  10      968.74      891.05     29.84 o 
  -3  12  10      298.08      246.54     18.12 o 
  -2  12  10      563.38      468.91     32.21 o 
  -1  12  10      141.73      127.67     20.12 o 
   0  12  10     2659.40     2801.12     69.58 o 
   1  12  10     1801.68     1909.34     59.51 o 
   2  12  10     1966.72     1881.60     84.52 o 
   3  12  10     2341.71     2266.43     59.00 o 
   4  12  10     2305.00     2203.00     33.11 o 
   5  12  10     1915.63     1894.79     36.56 o 
   6  12  10      299.59      253.60     26.08 o 
   7  12  10      966.11      913.72     60.09 o 
   8  12  10        3.16      -22.38     25.80 o 
  -9  13  10        5.35       17.45     49.14 o 
  -8  13  10       32.75      -15.79     47.65 o 
  -7  13  10      106.00      107.17     27.52 o 
  -6  13  10       55.58       76.05     24.46 o 
  -5  13  10      408.52      391.98     31.46 o 
  -4  13  10      404.39      447.47     24.81 o 
  -3  13  10     1172.98     1143.53     80.87 o 
  -2  13  10      656.08      673.13     29.19 o 
  -1  13  10     1610.63     1583.21     46.10 o 
   0  13  10      151.24      177.71     17.41 o 
   1  13  10      212.17      202.11     17.35 o 
   2  13  10      684.42      655.05     27.35 o 
   3  13  10       25.53       37.08     10.49 o 
   4  13  10        0.18       12.20      9.03 o 
   5  13  10      102.52       93.50     16.92 o 
   6  13  10       62.50      125.55     23.17 o 
   7  13  10      151.82      145.67     32.12 o 
   8  13  10      120.18      141.77     37.26 o 
  -8  14  10        0.46        9.29     22.31 o 
  -7  14  10     1139.44     1100.63     54.42 o 
  -6  14  10      835.52      823.39     60.74 o 
  -5  14  10     2147.14     2208.73     44.97 o 
  -4  14  10     3789.77     3877.97     99.44 o 
  -3  14  10     1498.18     1398.60     61.89 o 
  -2  14  10     6311.86     5976.66    263.52 o 
  -1  14  10      512.32      501.88     25.53 o 
   0  14  10     5538.09     5390.44    181.86 o 
   1  14  10       83.09       98.28     13.58 o 
   2  14  10     2786.08     2745.12     47.05 o 
   3  14  10      514.74      596.83     30.33 o 
   4  14  10      459.97      442.37     14.87 o 
   5  14  10     1664.26     1758.82     48.62 o 
   6  14  10       16.78       19.02     15.68 o 
   7  14  10     1586.21     1672.94     53.57 o 
  -8  15  10      211.72      166.79     34.98 o 
  -7  15  10       57.70       29.46     18.25 o 
  -6  15  10      503.15      493.76     35.96 o 
  -5  15  10      795.94      847.81     42.73 o 
  -4  15  10      717.08      718.76     35.24 o 
  -3  15  10     1819.77     1771.29     60.23 o 
  -2  15  10       83.75       78.57      9.61 o 
  -1  15  10     1331.37     1344.59     63.56 o 
   0  15  10       83.34       85.24     19.26 o 
   1  15  10     1792.62     1721.25     43.87 o 
   2  15  10      179.72      259.21     31.80 o 
   3  15  10      223.35      220.11     14.48 o 
   4  15  10      349.17      386.60     19.59 o 
   5  15  10        6.70       -7.09     13.37 o 
   6  15  10      632.40      575.84     29.83 o 
   7  15  10       76.69       49.10     35.20 o 
  -7  16  10      389.06      416.18     44.41 o 
  -6  16  10       14.61       -8.47     16.47 o 
  -5  16  10       80.58      109.16     27.29 o 
  -4  16  10      109.82       72.29     13.83 o 
  -3  16  10       30.29       55.62     18.82 o 
  -2  16  10      549.32      487.99     47.79 o 
  -1  16  10       87.91       75.81     41.73 o 
   0  16  10      731.51      728.88     56.21 o 
   1  16  10      559.81      547.45     22.50 o 
   2  16  10      581.14      595.82     24.85 o 
   3  16  10      948.63      855.51     52.58 o 
   4  16  10      701.80      660.78     38.62 o 
   5  16  10      696.79      668.44     61.36 o 
   6  16  10       69.00       51.67     23.47 o 
  -7  17  10       22.12       22.90     21.53 o 
  -6  17  10      945.99     1016.35     82.34 o 
  -5  17  10       57.91       69.49     20.14 o 
  -4  17  10     1015.51     1035.70     51.42 o 
  -3  17  10     1416.41     1215.26     93.96 o 
  -2  17  10       42.21       40.61     34.21 o 
  -1  17  10     1878.38     1948.89     73.54 o 
   0  17  10      241.10      223.31     20.17 o 
   1  17  10     2249.90     2159.30     51.69 o 
   2  17  10     2312.75     2227.27     71.68 o 
   3  17  10     1739.27     1729.01     49.70 o 
   4  17  10     2289.57     2337.27     72.56 o 
   5  17  10      300.75      287.79     23.04 o 
   6  17  10     1594.00     1597.18     43.09 o 
  -6  18  10        0.50       17.67     24.90 o 
  -5  18  10      200.73      183.06     30.03 o 
  -4  18  10       22.40        5.18     17.61 o 
  -3  18  10      127.53      114.62     27.32 o 
  -2  18  10      550.12      576.37     50.59 o 
  -1  18  10       16.21       24.81     32.14 o 
   0  18  10      338.94      335.62     44.31 o 
   1  18  10      441.99      458.72     39.68 o 
   2  18  10      272.78      259.71     18.00 o 
   3  18  10      617.36      689.52     32.61 o 
   4  18  10      190.74      221.26     19.62 o 
   5  18  10      513.55      567.41     27.35 o 
  -5  19  10      101.44      112.50     25.38 o 
  -4  19  10      310.80      338.76     47.26 o 
  -3  19  10      299.78      230.70     85.21 o 
  -2  19  10      283.87      254.09    122.06 o 
  -1  19  10      645.27      656.11     66.97 o 
   0  19  10       82.62       96.33     30.96 o 
   1  19  10      851.21      873.23     56.39 o 
   2  19  10        4.12       25.19     23.22 o 
   3  19  10      255.33      201.51     56.09 o 
   4  19  10      164.63      206.22     41.32 o 
  -4  20  10      439.44      430.85    113.35 o 
  -3  20  10      591.34      705.01     65.40 o 
  -2  20  10     1393.67     1459.79    110.85 o 
  -1  20  10       99.90      127.45     41.77 o 
   0  20  10     2078.94     2281.47    128.92 o 
   1  20  10       78.30       86.34     30.27 o 
   2  20  10     1282.40     1288.13     66.68 o 
   3  20  10      271.91      225.27     36.95 o 
  -2  21  10        1.16       72.87     42.28 o 
  -1  21  10      224.82      233.68     46.47 o 
   0  21  10        0.98      -30.77     34.93 o 
   1  21  10      272.36      219.04     36.13 o 
 -11   1  11      312.56      237.49     42.43 o 
 -10   1  11      642.15      653.73     43.33 o 
  -9   1  11      149.53      112.73     28.18 o 
  -8   1  11     2904.21     2919.90     78.80 o 
  -7   1  11        0.79        6.37     20.14 o 
  -6   1  11     1646.78     1611.17     59.88 o 
  -5   1  11     3795.61     3780.70     64.31 o 
  -4   1  11     2728.41     2723.90     44.24 o 
  -3   1  11     7703.32     7563.10     91.11 o 
  -2   1  11      104.45      140.22      9.41 o 
  -1   1  11    11133.95    11339.08    109.14 o 
   0   1  11      916.09      893.31     25.35 o 
   1   1  11     6916.86     7391.83     73.69 o 
   2   1  11     2415.57     2406.89     39.92 o 
   3   1  11     3640.12     3605.32     57.61 o 
   4   1  11     8950.39     8916.83    103.88 o 
   5   1  11      800.60      595.00     74.72 o 
   6   1  11     4655.74     4580.51     99.46 o 
   7   1  11       50.03       72.13     33.83 o 
   8   1  11     1770.10     1903.29     74.78 o 
   9   1  11      186.81      217.31     41.36 o 
  10   1  11      578.72      738.82     75.51 o 
 -11   2  11      206.95      186.28     33.90 o 
 -10   2  11      230.72      176.90     29.66 o 
  -9   2  11     1056.45     1037.92     40.67 o 
  -8   2  11       44.24       45.75     22.60 o 
  -7   2  11     1089.30     1163.32     42.28 o 
  -6   2  11      417.69      401.08     40.18 o 
  -5   2  11     2967.48     3022.15     74.78 o 
  -4   2  11     3163.52     3177.74     69.59 o 
  -3   2  11     2873.72     2844.53     40.18 o 
  -2   2  11     5753.86     5648.32     95.28 o 
  -1   2  11        5.81        4.17      7.68 o 
   0   2  11     9298.35     9392.36     99.39 o 
   1   2  11       66.25       58.32      6.67 o 
   2   2  11     3966.59     3946.51     51.86 o 
   3   2  11     2548.98     2370.46     64.36 o 
   4   2  11     1155.55     1145.38     33.82 o 
   5   2  11     4880.81     4767.99     73.93 o 
   6   2  11       29.62        6.21     24.90 o 
   7   2  11     1621.81     1564.93     66.17 o 
   8   2  11       83.81       78.77     33.87 o 
   9   2  11      727.83      745.85     50.10 o 
  10   2  11      350.41      498.13     81.77 o 
 -11   3  11        1.32       23.27     24.45 o 
 -10   3  11        0.36       16.48     25.01 o 
  -9   3  11       18.43       57.99     30.47 o 
  -8   3  11      235.40      241.76     27.71 o 
  -7   3  11       33.27       25.05     21.21 o 
  -6   3  11      208.09      204.65     20.46 o 
  -5   3  11       16.90       31.48     15.99 o 
  -4   3  11       42.30       12.78     19.41 o 
  -3   3  11       11.90        2.17     10.24 o 
  -2   3  11       17.34       23.55      8.59 o 
  -1   3  11       33.86       38.56     16.91 o 
   0   3  11        0.10       -4.41     10.54 o 
   1   3  11       93.62      108.93     16.86 o 
   2   3  11     1285.09     1365.55     23.25 o 
   3   3  11       12.58       10.26      8.18 o 
   4   3  11       81.91      110.55     30.67 o 
   5   3  11      866.59      879.71     40.03 o 
   6   3  11      256.31      237.32     25.81 o 
   7   3  11        3.75        1.61     23.97 o 
   8   3  11       94.29      108.65     32.53 o 
   9   3  11        1.30       -9.92     37.76 o 
 -11   4  11      208.51      215.30     34.70 o 
 -10   4  11       91.02      111.70     31.02 o 
  -9   4  11      944.90      945.54     58.07 o 
  -8   4  11       14.41       52.49     31.36 o 
  -7   4  11     1869.62     1932.80     39.08 o 
  -6   4  11      512.95      484.36     28.60 o 
  -5   4  11     4554.15     4624.16     96.88 o 
  -4   4  11     2373.43     2179.66     50.54 o 
  -3   4  11     3291.76     3158.73     43.10 o 
  -2   4  11     5076.37     4796.55     62.18 o 
  -1   4  11     1066.34     1039.30     22.81 o 
   0   4  11     9209.82     9330.55    108.75 o 
   1   4  11      351.35      340.28     19.74 o 
   2   4  11     1735.83     1707.52     55.23 o 
   3   4  11     4899.90     5036.67     58.69 o 
   4   4  11     1458.74     1499.04     38.58 o 
   5   4  11     5818.22     6018.12    103.28 o 
   6   4  11      101.79       86.67     25.16 o 
   7   4  11     3493.86     3589.80     79.08 o 
   8   4  11      213.43      186.16     38.41 o 
   9   4  11     1112.30     1292.69     65.15 o 
 -11   5  11       73.99       87.47     28.70 o 
 -10   5  11      195.29      180.18     31.30 o 
  -9   5  11        5.58       -3.44     21.06 o 
  -8   5  11      865.26      740.73     31.72 o 
  -7   5  11       18.60       19.30     22.86 o 
  -6   5  11     1671.71     1587.08     33.06 o 
  -5   5  11     1516.52     1522.34     39.89 o 
  -4   5  11     3259.68     3279.23     89.17 o 
  -3   5  11     1159.62     1059.36     20.69 o 
  -2   5  11     1872.77     1875.50     44.53 o 
  -1   5  11     6760.25     7115.96     78.94 o 
   0   5  11       36.70       50.75     15.56 o 
   1   5  11     3244.99     3615.83     56.87 o 
   2   5  11      284.81      283.40     24.69 o 
   3   5  11     3107.86     2993.20     53.55 o 
   4   5  11     3451.27     3613.06     61.90 o 
   5   5  11      119.04      122.48     21.94 o 
   6   5  11     1893.63     1981.53     56.01 o 
   7   5  11        3.48       35.22     27.58 o 
   8   5  11     1460.84     1212.75    257.03 o 
   9   5  11      147.02      104.97     36.77 o 
 -10   6  11       45.34       67.68     25.17 o 
  -9   6  11      203.50      217.80     24.91 o 
  -8   6  11       12.01       28.07     15.51 o 
  -7   6  11      119.56      152.87     18.73 o 
  -6   6  11       37.67       60.36     19.99 o 
  -5   6  11      405.51      465.51     38.29 o 
  -4   6  11      672.82      639.14     43.15 o 
  -3   6  11       51.04       68.89     15.23 o 
  -2   6  11      182.84      186.81     23.19 o 
  -1   6  11       40.28       45.33     14.23 o 
   0   6  11     1047.33      988.44     33.12 o 
   1   6  11      715.92      849.79     31.76 o 
   2   6  11      969.02      992.74     33.36 o 
   3   6  11     1873.96     1764.15     51.13 o 
   4   6  11      228.66      242.38     32.96 o 
   5   6  11       74.21       72.39     21.09 o 
   6   6  11       40.78       35.13     24.53 o 
   7   6  11      100.48       78.88     28.74 o 
   8   6  11      134.79       73.34     27.56 o 
   9   6  11        8.57       38.47     30.37 o 
 -10   7  11      837.19      900.02     59.36 o 
  -9   7  11       50.61       57.16     15.47 o 
  -8   7  11     1953.58     1984.16     57.17 o 
  -7   7  11        0.28       12.64     12.29 o 
  -6   7  11     2924.42     3163.44     65.78 o 
  -5   7  11     3110.23     3023.30     54.82 o 
  -4   7  11     2613.73     2646.36     67.80 o 
  -3   7  11     5485.72     5121.45     92.45 o 
  -2   7  11      573.70      662.57     27.84 o 
  -1   7  11    14720.84    14570.80    164.90 o 
   0   7  11      523.63      501.74     30.17 o 
   1   7  11    13141.74    13827.79    183.96 o 
   2   7  11     3786.40     3977.74     61.25 o 
   3   7  11     8281.95     8050.99    164.25 o 
   4   7  11     5267.29     5297.41     91.46 o 
   5   7  11     1238.30     1335.30     38.09 o 
   6   7  11     1872.29     1864.49     51.62 o 
   7   7  11        3.59        2.99     20.33 o 
   8   7  11     1240.61     1241.15     56.38 o 
   9   7  11      432.17      533.98     43.28 o 
 -10   8  11       82.90       64.53     47.50 o 
  -9   8  11      463.60      441.32     25.29 o 
  -8   8  11       58.76       25.58     18.81 o 
  -7   8  11      858.15      835.74     30.55 o 
  -6   8  11      414.08      459.82     59.75 o 
  -5   8  11      708.00      701.87     26.68 o 
  -4   8  11      513.27      456.93     32.15 o 
  -3   8  11       78.17       79.44      8.77 o 
  -2   8  11     1509.68     1495.04     29.79 o 
  -1   8  11      599.29      541.04     20.28 o 
   0   8  11     4308.57     4574.84     75.23 o 
   1   8  11     1387.75     1417.16     40.44 o 
   2   8  11     2725.42     2795.60     49.20 o 
   3   8  11     1138.44     1186.63     50.16 o 
   4   8  11     1602.28     1680.66     40.94 o 
   5   8  11      165.94      163.55     35.17 o 
   6   8  11        6.63        3.39     20.78 o 
   7   8  11      147.66      188.13     28.74 o 
   8   8  11      108.50      132.38     31.40 o 
   9   8  11       90.95      101.88     40.95 o 
 -10   9  11       34.82        3.70     35.68 o 
  -9   9  11        7.58      -38.31     38.31 o 
  -8   9  11      335.59      350.50     46.91 o 
  -7   9  11      283.80      296.75     27.01 o 
  -6   9  11     1179.52     1180.02     41.38 o 
  -5   9  11     1492.03     1406.91     51.24 o 
  -4   9  11     2416.21     2390.43     30.85 o 
  -3   9  11     2093.38     2023.90     43.84 o 
  -2   9  11     1154.95     1215.68     22.49 o 
  -1   9  11     2546.57     2546.19     33.26 o 
   0   9  11       87.39       99.54     19.64 o 
   1   9  11     2525.60     2460.01     50.71 o 
   2   9  11      296.94      347.27     21.45 o 
   3   9  11      700.51      633.91     38.46 o 
   4   9  11     1310.30     1262.41     41.15 o 
   5   9  11      445.97      452.09     38.44 o 
   6   9  11     2115.35     2055.59     56.14 o 
   7   9  11        0.28        5.03     29.42 o 
   8   9  11      709.65      678.50     57.44 o 
   9   9  11       31.17       44.84     52.31 o 
 -10  10  11       97.65       44.84     88.43 o 
  -9  10  11      786.45      956.85     78.78 o 
  -8  10  11        4.16       43.15     39.72 o 
  -7  10  11     2002.59     2029.46     50.16 o 
  -6  10  11     1400.93     1105.71     86.17 o 
  -5  10  11     4817.94     4588.86    157.62 o 
  -4  10  11     4048.12     3891.45     64.57 o 
  -3  10  11     1747.25     1664.27     56.85 o 
  -2  10  11     3675.92     3537.75     52.03 o 
  -1  10  11      234.18      251.08     17.99 o 
   0  10  11     5157.91     5289.53     74.69 o 
   1  10  11      655.72      688.00     36.86 o 
   2  10  11     1788.44     1853.16     40.17 o 
   3  10  11     1590.76     1576.99     59.29 o 
   4  10  11      579.85      568.42     18.48 o 
   5  10  11     3695.25     3650.79     71.36 o 
   6  10  11        5.26      -13.94     28.47 o 
   7  10  11     2846.65     2929.33     74.83 o 
   8  10  11      222.41      162.95     50.58 o 
  -9  11  11        1.74       28.17     39.40 o 
  -8  11  11      115.47       74.79     47.29 o 
  -7  11  11       45.27       10.53     31.61 o 
  -6  11  11      560.51      591.61     47.42 o 
  -5  11  11      428.38      387.66     29.14 o 
  -4  11  11     1556.82     1472.00     37.22 o 
  -3  11  11      369.01      324.12     14.85 o 
  -2  11  11        8.00        4.30      7.01 o 
  -1  11  11        5.66       29.22      8.28 o 
   0  11  11       71.68       92.26     22.06 o 
   1  11  11      257.23      256.41     22.95 o 
   2  11  11      373.72      369.93     22.01 o 
   3  11  11        2.61        2.55      6.50 o 
   4  11  11      166.20      187.16     10.21 o 
   5  11  11       11.86       25.97     14.51 o 
   6  11  11      651.32      722.49     27.01 o 
   7  11  11       44.86       18.81     29.36 o 
   8  11  11      330.80      337.22     45.61 o 
  -9  12  11      238.59      346.63     98.40 o 
  -8  12  11       18.64      -30.10     40.50 o 
  -7  12  11      571.02      583.75     71.29 o 
  -6  12  11       95.65      109.58     16.71 o 
  -5  12  11      255.46      297.95     25.58 o 
  -4  12  11      596.99      602.11     39.73 o 
  -3  12  11     1003.89      948.21     63.01 o 
  -2  12  11     1996.40     1935.99     75.75 o 
  -1  12  11       13.05        7.84     10.97 o 
   0  12  11     2725.25     2751.48     51.13 o 
   1  12  11       35.11       19.15     17.16 o 
   2  12  11     2190.45     2353.48     48.27 o 
   3  12  11      616.08      510.19     54.46 o 
   4  12  11      566.76      576.34     43.04 o 
   5  12  11      311.96      238.88     25.90 o 
   6  12  11       97.92       77.00     19.93 o 
   7  12  11      433.24      366.33     41.48 o 
   8  12  11       95.87       59.34     39.69 o 
  -8  13  11      863.71      992.93     73.81 o 
  -7  13  11        6.20       23.48     17.62 o 
  -6  13  11      758.66      768.53     46.02 o 
  -5  13  11      347.69      408.14     47.88 o 
  -4  13  11     1149.29     1160.89     68.49 o 
  -3  13  11     2658.50     2467.05    124.52 o 
  -2  13  11      100.40       76.31      8.63 o 
  -1  13  11     5484.72     5372.80    154.11 o 
   0  13  11       95.99       73.01     20.57 o 
   1  13  11     7805.08     7819.48    107.19 o 
   2  13  11     1710.29     1668.93     36.78 o 
   3  13  11     2879.85     2732.31    102.35 o 
   4  13  11     1256.48     1218.49     48.50 o 
   5  13  11      744.04      747.26     61.76 o 
   6  13  11     1431.98     1410.33     46.80 o 
   7  13  11        0.42      -25.81     25.81 o 
  -8  14  11       16.39       38.86     29.30 o 
  -7  14  11        2.48       12.69     17.80 o 
  -6  14  11        0.59       -0.77     14.38 o 
  -5  14  11       16.98       21.96     19.94 o 
  -4  14  11       20.62       36.33     18.22 o 
  -3  14  11       28.89        1.65     13.66 o 
  -2  14  11       68.40      109.41     64.04 o 
  -1  14  11      215.76      180.01     11.27 o 
   0  14  11     1383.76     1440.60     53.22 o 
   1  14  11      801.10      721.63     55.19 o 
   2  14  11      849.05      883.69     29.37 o 
   3  14  11       90.07      123.81     20.08 o 
   4  14  11      465.99      517.05     30.93 o 
   5  14  11       14.33      -10.88     17.53 o 
   6  14  11       23.56       40.51     25.01 o 
   7  14  11       20.79       39.37     26.76 o 
  -8  15  11      570.01      495.73     36.12 o 
  -7  15  11      143.69      139.24     33.48 o 
  -6  15  11      974.48      923.29     44.49 o 
  -5  15  11      740.18      792.82     34.55 o 
  -4  15  11     1758.67     1561.42    125.45 o 
  -3  15  11     2687.99     2463.72    186.25 o 
  -2  15  11      340.97      258.80     42.73 o 
  -1  15  11     1484.98     1208.83    115.27 o 
   0  15  11      110.11       92.11     19.13 o 
   1  15  11     1021.99     1129.70     37.69 o 
   2  15  11      650.43      622.47     27.09 o 
   3  15  11      139.71      145.91     18.95 o 
   4  15  11     1744.80     1691.93     48.44 o 
   5  15  11       38.25       47.20     19.92 o 
   6  15  11     1598.24     1724.26     53.18 o 
  -7  16  11      928.04      853.94     46.31 o 
  -6  16  11      263.03      289.93     35.13 o 
  -5  16  11     1320.82     1235.57     89.36 o 
  -4  16  11     1289.48     1154.99    134.73 o 
  -3  16  11      751.29      620.30     78.97 o 
  -2  16  11     2209.54     2432.33     85.21 o 
  -1  16  11      438.75      574.92    149.02 o 
   0  16  11     1699.22     1709.91    124.83 o 
   1  16  11      271.17      271.96     31.31 o 
   2  16  11      327.94      371.45     35.77 o 
   3  16  11     1248.65     1320.94     39.87 o 
   4  16  11      185.56      144.90     22.39 o 
   5  16  11     2487.64     2548.63     74.21 o 
   6  16  11       15.98        0.84     24.96 o 
  -6  17  11       60.20       59.52     42.41 o 
  -5  17  11       85.39       39.67     45.00 o 
  -4  17  11       82.61      108.07     38.59 o 
  -3  17  11       23.80       20.58     52.94 o 
  -2  17  11      191.87      164.29     50.24 o 
  -1  17  11       21.29       34.49     31.36 o 
   0  17  11      177.38      201.03     33.31 o 
   1  17  11      341.73      357.25     26.27 o 
   2  17  11        2.02        6.58     15.62 o 
   3  17  11      187.98      197.40     22.83 o 
   4  17  11       10.74       23.06     19.85 o 
   5  17  11      115.28       96.09     20.86 o 
  -5  18  11      293.21      318.02     51.75 o 
  -4  18  11      193.76      252.69     40.69 o 
  -3  18  11      164.29      190.94     59.04 o 
  -2  18  11     1192.26     1062.46     99.64 o 
  -1  18  11       95.00       99.14     39.19 o 
   0  18  11     2694.00     2970.26     78.85 o 
   1  18  11      237.07      314.23     94.03 o 
   2  18  11     2427.75     2421.57    115.06 o 
   3  18  11      728.27      770.62     32.33 o 
   4  18  11      769.16      757.76     27.75 o 
  -4  19  11      143.94      175.95     39.96 o 
  -3  19  11      669.02      763.61     64.01 o 
  -2  19  11       17.26       92.17     59.79 o 
  -1  19  11     1367.45     1614.15     92.40 o 
   0  19  11       74.46       60.97     46.46 o 
   1  19  11     1861.72     2012.05     61.95 o 
   2  19  11      399.88      382.08     49.84 o 
   3  19  11      831.78      864.52     57.51 o 
  -3  20  11      196.91       92.17     62.28 o 
  -2  20  11       30.66       19.59     39.13 o 
  -1  20  11       99.40      116.04     35.47 o 
   0  20  11       10.37       98.91     86.57 o 
   1  20  11       12.07       -7.03     27.38 o 
 -10   0  12      573.70      609.12     68.40 o 
  -9   0  12      869.48      941.83     84.08 o 
  -8   0  12        3.53       -7.13     28.71 o 
  -7   0  12      983.77     1121.71     99.02 o 
  -6   0  12      301.01      306.03     33.83 o 
  -5   0  12     4626.12     4392.66     90.23 o 
  -4   0  12     4891.65     4858.06     93.70 o 
  -3   0  12      337.92      304.47     33.15 o 
  -2   0  12     7525.78     7322.88    198.67 o 
  -1   0  12     1018.08      997.57     30.78 o 
   0   0  12    20851.36    20783.16    462.69 o 
   1   0  12     2305.86     2575.67     54.31 o 
   2   0  12     7084.20     7090.77    125.09 o 
   3   0  12     9858.40    10147.07    183.60 o 
   4   0  12     4574.03     4695.52    102.94 o 
   5   0  12     1689.57     1650.98     40.02 o 
   6   0  12     1023.46      758.31     69.75 o 
   7   0  12     1583.67     1490.13     97.20 o 
   8   0  12      154.90      241.73     60.13 o 
   9   0  12      690.95      821.61    112.72 o 
 -10   1  12      207.73      196.99     44.03 o 
  -9   1  12       82.38      118.67     25.74 o 
  -8   1  12      132.20      128.45     31.92 o 
  -7   1  12        2.19        6.54     27.06 o 
  -6   1  12       75.90       70.11     17.72 o 
  -5   1  12      211.92      210.41     15.71 o 
  -4   1  12      231.43      189.75     38.45 o 
  -3   1  12     1600.82     1580.49     28.77 o 
  -2   1  12      644.68      596.37     17.24 o 
  -1   1  12     6643.57     6452.60     84.02 o 
   0   1  12       56.90       52.94     11.62 o 
   1   1  12     4013.77     4037.10     50.44 o 
   2   1  12     1094.61     1190.67     47.62 o 
   3   1  12      603.85      650.74     25.17 o 
   4   1  12      823.58      839.77     24.89 o 
   5   1  12      346.85      310.63     25.61 o 
   6   1  12      116.51      114.07     21.14 o 
   7   1  12        7.72       17.44     28.51 o 
   8   1  12       41.03       59.49     33.24 o 
   9   1  12       88.33      146.35     42.30 o 
 -10   2  12       24.78       48.22     24.61 o 
  -9   2  12      413.29      431.83     44.71 o 
  -8   2  12       41.08       74.47     23.62 o 
  -7   2  12      891.31      965.58     40.88 o 
  -6   2  12      575.30      567.62     39.32 o 
  -5   2  12     2769.84     2533.41    117.72 o 
  -4   2  12     2842.80     2916.59     43.60 o 
  -3   2  12     1604.19     1607.56     32.67 o 
  -2   2  12     1419.42     1367.20     24.14 o 
  -1   2  12     1073.71      995.79     30.29 o 
   0   2  12      545.27      513.29     33.27 o 
   1   2  12      783.28      823.46     23.93 o 
   2   2  12     1338.08     1253.16     37.18 o 
   3   2  12     2048.25     2147.55     45.20 o 
   4   2  12     1376.89     1356.02     34.85 o 
   5   2  12     3138.07     3208.09     59.85 o 
   6   2  12       13.81       43.74     20.94 o 
   7   2  12     2833.58     3017.90     79.49 o 
   8   2  12        7.08        3.55     26.43 o 
   9   2  12      777.95      690.03     56.14 o 
 -10   3  12      352.46      395.19     32.47 o 
  -9   3  12        1.18      -25.72     26.49 o 
  -8   3  12     2278.01     2331.86     60.18 o 
  -7   3  12      348.10      351.72     32.56 o 
  -6   3  12     3745.56     3821.89     62.01 o 
  -5   3  12     4547.80     4351.29    117.24 o 
  -4   3  12     8705.66     8506.65    141.42 o 
  -3   3  12     2908.41     2827.88     47.69 o 
  -2   3  12     5294.61     5375.13     56.08 o 
  -1   3  12     3360.92     3201.27     53.38 o 
   0   3  12        0.20       -4.68     11.51 o 
   1   3  12      864.58      883.02     34.96 o 
   2   3  12     1754.51     1906.45     30.06 o 
   3   3  12     3107.12     2892.66     43.47 o 
   4   3  12     8178.75     8500.22    102.51 o 
   5   3  12       61.34       74.72     21.34 o 
   6   3  12     4067.92     4195.75     83.76 o 
   7   3  12      173.07      133.62     26.99 o 
   8   3  12     3325.54     3524.76    104.52 o 
   9   3  12      154.48       91.27     37.92 o 
 -10   4  12        1.01        8.62     29.30 o 
  -9   4  12       95.67      125.46     29.03 o 
  -8   4  12      101.88       95.72     23.11 o 
  -7   4  12      505.82      451.53     31.08 o 
  -6   4  12      908.52      829.65     32.66 o 
  -5   4  12     1807.09     1667.64     39.82 o 
  -4   4  12      308.28      252.44     25.16 o 
  -3   4  12     1746.35     1647.71     45.53 o 
  -2   4  12      363.54      373.91     20.62 o 
  -1   4  12     1705.09     1774.19     38.59 o 
   0   4  12      202.95      196.35     22.47 o 
   1   4  12      235.24      184.78     27.05 o 
   2   4  12      576.02      507.73     81.03 o 
   3   4  12      888.25     1077.41     33.80 o 
   4   4  12      370.71      278.20     22.46 o 
   5   4  12     1500.92     1434.71     53.89 o 
   6   4  12      227.06      170.67     35.96 o 
   7   4  12     1023.36     1036.90     48.30 o 
   8   4  12        8.34       -9.23     25.57 o 
   9   4  12      240.44      126.43     33.83 o 
 -10   5  12      303.41      401.60     30.35 o 
  -9   5  12      152.91      135.61     21.03 o 
  -8   5  12      886.98     1069.40     46.28 o 
  -7   5  12       11.13       20.95     16.22 o 
  -6   5  12      374.39      437.47     45.03 o 
  -5   5  12      273.56      232.23     24.84 o 
  -4   5  12      100.10      138.42     18.36 o 
  -3   5  12     2367.09     2151.13     47.58 o 
  -2   5  12       37.80       28.77     14.39 o 
  -1   5  12     7498.14     7261.60     78.92 o 
   0   5  12     1187.62     1112.06     31.63 o 
   1   5  12     8199.55     8425.92    118.32 o 
   2   5  12     2071.92     1981.33     46.55 o 
   3   5  12     6041.94     6108.49     66.92 o 
   4   5  12      748.24      702.90     32.07 o 
   5   5  12      897.83      843.39     32.44 o 
   6   5  12      673.90      601.05     34.48 o 
   7   5  12       26.37       78.47     32.21 o 
   8   5  12      113.62      106.49     27.96 o 
   9   5  12      192.96      232.95     35.53 o 
 -10   6  12      284.81      319.14     31.10 o 
  -9   6  12      911.45      997.90     56.03 o 
  -8   6  12       58.05       43.70     22.48 o 
  -7   6  12     1807.98     2038.81     67.90 o 
  -6   6  12      160.34      160.15     23.52 o 
  -5   6  12     1536.22     1521.00     37.80 o 
  -4   6  12     2569.13     2409.78    101.58 o 
  -3   6  12      764.58      713.49     25.43 o 
  -2   6  12     7597.00     7489.73     99.94 o 
  -1   6  12      147.27      156.83     14.84 o 
   0   6  12    16145.78    16312.73    222.49 o 
   1   6  12     1400.49     1374.96     43.02 o 
   2   6  12    11404.60    12026.85    160.00 o 
   3   6  12     3205.78     3069.62     51.14 o 
   4   6  12     4501.50     4389.08     73.77 o 
   5   6  12     1696.93     1509.15     53.57 o 
   6   6  12      119.89       61.42     25.70 o 
   7   6  12     1253.20     1238.26     43.54 o 
   8   6  12      135.98      190.98     36.42 o 
   9   6  12      391.36      413.99     42.73 o 
 -10   7  12       54.49       58.74     32.70 o 
  -9   7  12       21.82       30.89     17.79 o 
  -8   7  12        0.28        4.11     12.80 o 
  -7   7  12      132.76      135.15     31.46 o 
  -6   7  12       74.69       80.19     30.87 o 
  -5   7  12        1.33       11.14     22.38 o 
  -4   7  12      104.23       72.10     14.94 o 
  -3   7  12      130.17      124.99     13.12 o 
  -2   7  12      465.22      479.20     27.41 o 
  -1   7  12      879.40      862.14     21.57 o 
   0   7  12      188.85      234.88     22.30 o 
   1   7  12     1120.90     1228.03     51.25 o 
   2   7  12        5.87      -22.06     22.06 o 
   3   7  12     1739.67     1517.85     70.84 o 
   4   7  12        0.99       10.53     21.27 o 
   5   7  12       87.41       97.19     24.06 o 
   6   7  12       10.66       28.71     20.60 o 
   7   7  12      118.62       43.98     31.00 o 
   8   7  12       24.84       18.50     25.31 o 
 -10   8  12        4.46       -3.24     38.41 o 
  -9   8  12      613.34      640.71     41.84 o 
  -8   8  12       42.93       95.52     24.27 o 
  -7   8  12     2766.37     2814.32     72.12 o 
  -6   8  12      562.95      653.72     37.21 o 
  -5   8  12     4648.00     4535.24    103.70 o 
  -4   8  12     2496.05     2635.23     65.93 o 
  -3   8  12     1992.65     1965.73     47.28 o 
  -2   8  12     4784.59     4596.58     60.96 o 
  -1   8  12      645.01      678.33     33.23 o 
   0   8  12     5086.60     5055.72     73.42 o 
   1   8  12     1075.23     1068.45     47.69 o 
   2   8  12     2194.49     2250.85     45.48 o 
   3   8  12     3334.68     3399.85     51.73 o 
   4   8  12      533.13      509.38     13.94 o 
   5   8  12     2964.90     3275.74     80.18 o 
   6   8  12       21.10       39.72     21.84 o 
   7   8  12     2801.01     2798.46     66.73 o 
   8   8  12      226.91      140.08     37.33 o 
  -9   9  12        8.77        7.23     33.37 o 
  -8   9  12     1208.38     1338.92     67.48 o 
  -7   9  12       29.26       30.32     21.63 o 
  -6   9  12     2969.15     2777.17    177.12 o 
  -5   9  12     1004.94      991.87     43.84 o 
  -4   9  12     3171.24     3239.67     38.67 o 
  -3   9  12     2941.09     2996.62     71.97 o 
  -2   9  12      780.73      774.60     23.91 o 
  -1   9  12     2859.52     2779.59     40.52 o 
   0   9  12        9.12        2.44     16.01 o 
   1   9  12     1774.15     1875.38     51.48 o 
   2   9  12     1173.74     1197.78     38.24 o 
   3   9  12      302.60      400.27     26.42 o 
   4   9  12     1604.83     1560.24     73.94 o 
   5   9  12        1.30       38.77     22.29 o 
   6   9  12     2504.84     2615.15     73.25 o 
   7   9  12      182.77      142.61     39.00 o 
   8   9  12     1227.19     1235.23     67.93 o 
  -9  10  12        6.46      -39.24     39.24 o 
  -8  10  12       50.67       22.81     42.44 o 
  -7  10  12       11.46       75.84     35.50 o 
  -6  10  12        1.68       -8.78     18.94 o 
  -5  10  12       83.02       82.63      9.30 o 
  -4  10  12        7.02        9.15     10.95 o 
  -3  10  12       11.36        1.60      8.12 o 
  -2  10  12      132.20      148.65     12.93 o 
  -1  10  12      252.64      239.47     17.22 o 
   0  10  12      661.32      708.26     28.40 o 
   1  10  12        6.76       22.76     18.75 o 
   2  10  12      632.45      706.08     37.15 o 
   3  10  12      118.12      114.07     24.98 o 
   4  10  12      543.30      428.08     21.97 o 
   5  10  12        0.18       10.96      9.28 o 
   6  10  12      166.39      157.18     23.94 o 
   7  10  12       24.13        4.22     35.51 o 
   8  10  12        2.39      -24.00     31.95 o 
  -9  11  12       88.34       26.83     48.35 o 
  -8  11  12      989.89     1184.75     67.75 o 
  -7  11  12        9.56       33.05     41.51 o 
  -6  11  12     1194.51     1335.70     60.08 o 
  -5  11  12      314.30      225.66     33.61 o 
  -4  11  12      668.94      591.61     25.91 o 
  -3  11  12     1118.83     1099.63     49.14 o 
  -2  11  12       63.96       84.40     17.53 o 
  -1  11  12     5265.37     5476.97     92.84 o 
   0  11  12       92.52      101.37     17.26 o 
   1  11  12     3423.56     3543.67     64.22 o 
   2  11  12      696.96      701.86     32.14 o 
   3  11  12     2491.81     2538.73     52.03 o 
   4  11  12     1413.48     1421.66     42.20 o 
   5  11  12      763.31      751.77     35.43 o 
   6  11  12      985.55      947.09     73.13 o 
   7  11  12       17.48       21.04     27.31 o 
  -8  12  12       25.35       93.80     59.69 o 
  -7  12  12      660.20      683.67     54.77 o 
  -6  12  12       98.97      120.88     42.43 o 
  -5  12  12      252.68      248.47     21.58 o 
  -4  12  12      469.85      404.34     47.96 o 
  -3  12  12       22.54       10.95      8.27 o 
  -2  12  12     2089.07     2072.99     54.90 o 
  -1  12  12       33.71       32.35      9.49 o 
   0  12  12     5449.40     5752.41     84.46 o 
   1  12  12      571.54      632.37     52.21 o 
   2  12  12     2241.68     2469.28     61.13 o 
   3  12  12      801.32      935.66     30.00 o 
   4  12  12     1605.30     1584.00     45.10 o 
   5  12  12      846.64      874.35     31.53 o 
   6  12  12       93.42       56.85     24.56 o 
   7  12  12      557.46      648.51     38.54 o 
  -8  13  12      149.49      100.19     35.62 o 
  -7  13  12       84.06       72.46     25.84 o 
  -6  13  12      327.01      374.01     33.36 o 
  -5  13  12       82.28       90.48     23.73 o 
  -4  13  12      658.75      525.33     72.18 o 
  -3  13  12      288.99      320.28     57.06 o 
  -2  13  12      399.52      368.23     42.02 o 
  -1  13  12        1.16        1.74     11.82 o 
   0  13  12      377.18      438.54     28.54 o 
   1  13  12       30.48       67.39     22.59 o 
   2  13  12       27.97       27.11     18.84 o 
   3  13  12      161.04      180.07     25.25 o 
   4  13  12      144.40      120.75     26.25 o 
   5  13  12       36.44       47.72     20.52 o 
   6  13  12      173.76      201.00     27.63 o 
   7  13  12        6.72        3.55     23.74 o 
  -7  14  12     1259.44     1223.24    126.89 o 
  -6  14  12      571.36      655.44     35.25 o 
  -5  14  12     1567.02     1389.12     78.47 o 
  -4  14  12     1693.58     1349.34    205.01 o 
  -3  14  12      872.70      862.91     67.85 o 
  -2  14  12     3194.87     3226.53    111.34 o 
  -1  14  12      277.27      268.92     40.84 o 
   0  14  12     2513.73     2487.16     52.60 o 
   1  14  12      138.65      249.73     42.42 o 
   2  14  12      863.30     1017.25     39.25 o 
   3  14  12     1614.31     1682.79     39.48 o 
   4  14  12      294.70      362.84     29.34 o 
   5  14  12     2296.73     2313.80     51.71 o 
   6  14  12        0.40       23.09     22.67 o 
  -7  15  12       21.97       75.10     46.59 o 
  -6  15  12      443.36      398.85     71.47 o 
  -5  15  12      310.32      340.76     51.01 o 
  -4  15  12      509.20      629.92     49.07 o 
  -3  15  12      871.88      980.72     62.55 o 
  -2  15  12      205.44      253.73     43.38 o 
  -1  15  12     1071.06     1135.52     47.36 o 
   0  15  12       72.94       54.75     13.48 o 
   1  15  12      498.52      547.28     51.78 o 
   2  15  12      371.13      462.64     61.64 o 
   3  15  12       58.45       75.23     17.36 o 
   4  15  12      738.41      819.74     35.98 o 
   5  15  12       13.72       46.12     23.91 o 
  -6  16  12        0.02       46.20     37.77 o 
  -5  16  12       88.17       61.99     52.30 o 
  -4  16  12      130.51      109.32     43.88 o 
  -3  16  12       11.02       14.45     34.70 o 
  -2  16  12      466.87      508.21     82.83 o 
  -1  16  12      218.15      230.05     34.26 o 
   0  16  12      755.03      726.50     42.35 o 
   1  16  12      155.50      164.05     24.67 o 
   2  16  12     1211.98     1208.19     48.18 o 
   3  16  12      432.63      471.31     32.53 o 
   4  16  12      294.82      275.30     29.11 o 
   5  16  12      185.06      210.95     24.59 o 
  -5  17  12      228.62      170.50     42.02 o 
  -4  17  12      623.81      712.80     70.54 o 
  -3  17  12     1561.81     1660.56    100.91 o 
  -2  17  12        0.49      -24.91     97.15 o 
  -1  17  12     2344.80     2486.12    106.72 o 
   0  17  12      176.37      227.07     53.74 o 
   1  17  12     3078.44     3286.38     80.79 o 
   2  17  12     1148.20     1321.57     70.47 o 
   3  17  12     1482.76     1547.82     61.57 o 
   4  17  12     1256.10     1325.52     51.08 o 
  -4  18  12      229.99      207.12     59.43 o 
  -3  18  12        4.01       41.23     46.65 o 
  -2  18  12      398.46      362.63     51.61 o 
  -1  18  12       99.19      107.26     78.47 o 
   0  18  12      545.09      691.80     57.25 o 
   1  18  12      211.56      286.04     42.61 o 
   2  18  12      326.87      269.06     62.53 o 
   3  18  12      339.04      322.91     39.42 o 
  -3  19  12      310.81      502.22    132.65 o 
  -2  19  12      224.29      217.52     48.73 o 
  -1  19  12      521.34      498.31     45.29 o 
   0  19  12       34.96       72.96     47.73 o 
   1  19  12      363.24      417.93    134.32 o 
   2  19  12       34.11       27.88     37.49 o 
 -10   1  13      301.88      365.26     70.21 o 
  -9   1  13       19.53        9.84     25.08 o 
  -8   1  13     1510.02     1752.34     61.40 o 
  -7   1  13      143.71      212.71     35.29 o 
  -6   1  13     1305.04     1347.74     36.86 o 
  -5   1  13     1651.86     1443.83     30.79 o 
  -4   1  13     2278.00     2333.63     37.96 o 
  -3   1  13     3844.65     3625.03     59.55 o 
  -2   1  13      230.53      232.31     13.27 o 
  -1   1  13     5047.53     5123.93     60.85 o 
   0   1  13      392.52      371.17     32.49 o 
   1   1  13     8476.95     8319.59    109.56 o 
   2   1  13     2342.90     2186.38     71.61 o 
   3   1  13     5090.71     5006.05     64.39 o 
   4   1  13     2098.35     2239.50     39.37 o 
   5   1  13      745.93      819.87     38.02 o 
   6   1  13     2554.71     2471.04     56.78 o 
   7   1  13        2.91       19.74     19.23 o 
   8   1  13     1085.85     1060.77     59.58 o 
   9   1  13      166.28      180.17     48.56 o 
 -10   2  13      130.47       68.20     33.14 o 
  -9   2  13      460.85      554.21     57.89 o 
  -8   2  13       46.79       39.57     21.12 o 
  -7   2  13     1373.29     1489.43     60.34 o 
  -6   2  13      243.35      268.89     19.82 o 
  -5   2  13     2743.31     2748.14     59.74 o 
  -4   2  13     4031.33     3865.29     53.92 o 
  -3   2  13     1043.23     1033.93     28.31 o 
  -2   2  13     2754.29     2600.23     31.08 o 
  -1   2  13      164.92      217.22     20.14 o 
   0   2  13     4282.60     4147.79     61.38 o 
   1   2  13     1725.54     1596.65     38.71 o 
   2   2  13     4695.85     4502.98     60.00 o 
   3   2  13     3578.23     3518.54     61.08 o 
   4   2  13      854.74      857.30     25.81 o 
   5   2  13     1161.27     1224.87     31.43 o 
   6   2  13       12.81       29.04     22.63 o 
   7   2  13     1598.93     1582.28     50.53 o 
   8   2  13      135.71      149.15     28.30 o 
 -10   3  13        1.53       -4.10     31.46 o 
  -9   3  13        1.33      -13.39     22.91 o 
  -8   3  13      141.10      124.73     21.07 o 
  -7   3  13       34.06       61.08     18.96 o 
  -6   3  13        2.68       -0.80     15.01 o 
  -5   3  13        7.45       -7.76     13.50 o 
  -4   3  13       87.49       68.47     15.71 o 
  -3   3  13        0.91        4.15      9.52 o 
  -2   3  13       72.88       53.41      7.71 o 
  -1   3  13      472.65      487.20     19.44 o 
   0   3  13       70.49       65.99     17.96 o 
   1   3  13      752.12      824.77     39.49 o 
   2   3  13      131.49      100.23     10.06 o 
   3   3  13      309.13      311.66     19.70 o 
   4   3  13      162.68      154.30     16.89 o 
   5   3  13      275.34      304.09     29.66 o 
   6   3  13      245.69      262.43     28.46 o 
   7   3  13        6.44       36.71     31.17 o 
   8   3  13       41.60       55.23     26.79 o 
 -10   4  13       81.57       66.96     21.06 o 
  -9   4  13      980.19     1110.94     35.48 o 
  -8   4  13        2.35       -2.52     23.10 o 
  -7   4  13     1939.64     2033.45     44.52 o 
  -6   4  13      126.30      120.01     23.86 o 
  -5   4  13     3073.34     2869.00     56.47 o 
  -4   4  13     2873.06     2793.46     77.94 o 
  -3   4  13     1524.99     1357.75     40.08 o 
  -2   4  13     4053.82     3920.72     73.27 o 
  -1   4  13        0.71        6.45     19.35 o 
   0   4  13     7805.50     7843.86     92.92 o 
   1   4  13      532.51      618.52     31.28 o 
   2   4  13     4365.89     4588.01     81.64 o 
   3   4  13     2148.68     2185.34     47.10 o 
   4   4  13      918.72      934.23     31.00 o 
   5   4  13     3182.43     3312.92     59.51 o 
   6   4  13       42.21       49.68     34.07 o 
   7   4  13     2045.90     2002.07     70.34 o 
   8   4  13      123.13      148.73     39.56 o 
 -10   5  13      285.16      344.68     50.72 o 
  -9   5  13       12.14      -19.07     19.07 o 
  -8   5  13      701.13      772.48     34.70 o 
  -7   5  13        7.68       -1.99     17.31 o 
  -6   5  13     1149.90     1162.67     39.75 o 
  -5   5  13     1082.34     1156.12     36.59 o 
  -4   5  13     2335.46     2201.16     39.30 o 
  -3   5  13     1372.46     1258.87     51.81 o 
  -2   5  13      877.21      813.78     25.65 o 
  -1   5  13     1644.58     1669.80     41.82 o 
   0   5  13      491.88      465.84     28.40 o 
   1   5  13     1164.78     1260.63     34.64 o 
   2   5  13     1525.19     1565.61     44.61 o 
   3   5  13     1617.21     1387.99     70.89 o 
   4   5  13     2959.73     3128.10     43.40 o 
   5   5  13      171.06      140.84     43.19 o 
   6   5  13     1490.46     1377.41     44.60 o 
   7   5  13        1.30       17.09     22.03 o 
   8   5  13      616.61      594.28     38.59 o 
 -10   6  13        0.61       14.32     19.30 o 
  -9   6  13       78.77       78.47     20.96 o 
  -8   6  13        2.32       16.38     19.41 o 
  -7   6  13      362.02      336.47     28.23 o 
  -6   6  13       46.81       73.09     23.39 o 
  -5   6  13      246.15      237.67     26.30 o 
  -4   6  13      383.04      366.96     25.09 o 
  -3   6  13       24.29       11.16     14.93 o 
  -2   6  13     1023.78      933.25     26.39 o 
  -1   6  13       49.51       56.49     16.98 o 
   0   6  13     3517.70     3435.87     78.03 o 
   1   6  13       11.97       38.06     20.77 o 
   2   6  13      494.86      493.74     45.58 o 
   3   6  13        1.90       15.89     20.36 o 
   4   6  13       27.95       37.44      7.94 o 
   5   6  13       24.07       23.05     20.41 o 
   6   6  13       50.48       64.03     21.89 o 
   7   6  13      124.02      128.68     31.27 o 
   8   6  13       98.43       96.90     31.89 o 
  -9   7  13       51.22       66.12     18.67 o 
  -8   7  13     1727.18     1760.37     60.89 o 
  -7   7  13        2.66      -21.22     21.22 o 
  -6   7  13     1490.46     1481.58     38.98 o 
  -5   7  13     1422.14     1419.45     36.57 o 
  -4   7  13     1057.25      959.94     48.39 o 
  -3   7  13     4410.52     4301.26     92.77 o 
  -2   7  13      122.66      135.17     16.35 o 
  -1   7  13    12080.60    12079.26    135.78 o 
   0   7  13      679.06      687.16     28.00 o 
   1   7  13     8071.01     8027.63    116.21 o 
   2   7  13     1073.48     1085.00     44.48 o 
   3   7  13     2073.78     2135.19     49.38 o 
   4   7  13     2092.10     1903.58     99.91 o 
   5   7  13      160.26      185.52     23.59 o 
   6   7  13     2210.28     2180.35     65.39 o 
   7   7  13      220.34      288.01     44.41 o 
   8   7  13      879.16      845.41     52.86 o 
  -9   8  13      228.62      253.85     46.35 o 
  -8   8  13        7.49       18.33     25.43 o 
  -7   8  13      148.68      140.45     29.01 o 
  -6   8  13       65.66       61.20     20.74 o 
  -5   8  13      125.92      137.00     15.06 o 
  -4   8  13     1034.61      922.11     49.79 o 
  -3   8  13      152.17      144.02     18.59 o 
  -2   8  13     1290.77     1326.66     39.19 o 
  -1   8  13        3.19       -6.73     12.40 o 
   0   8  13     2423.24     2437.51     45.49 o 
   1   8  13      130.61      110.15     18.93 o 
   2   8  13      939.57      916.20     31.64 o 
   3   8  13      314.49      315.03     31.08 o 
   4   8  13      198.96      185.02     28.94 o 
   5   8  13      227.42      248.38     35.53 o 
   6   8  13       11.64       26.98     22.11 o 
   7   8  13      254.22      418.39     78.89 o 
   8   8  13      140.37      133.39     35.06 o 
  -9   9  13        0.22      -43.19     43.19 o 
  -8   9  13      774.35      700.52     69.67 o 
  -7   9  13        3.52      -16.24     17.44 o 
  -6   9  13     1232.01     1107.68     37.50 o 
  -5   9  13      119.07      107.82     17.24 o 
  -4   9  13      400.16      313.61     24.60 o 
  -3   9  13      190.39      222.53     12.22 o 
  -2   9  13      266.46      233.92     18.98 o 
  -1   9  13     1331.52     1315.97     29.98 o 
   0   9  13      301.46      320.58     29.44 o 
   1   9  13      389.20      399.66     25.03 o 
   2   9  13      559.70      562.45     29.33 o 
   3   9  13      906.13      885.51     37.25 o 
   4   9  13     2183.88     2033.36     46.91 o 
   5   9  13      135.15      153.61     26.26 o 
   6   9  13      972.90      909.38     65.05 o 
   7   9  13        2.38       21.93     31.53 o 
  -9  10  13      977.04     1149.21    103.08 o 
  -8  10  13        2.80      -13.59     37.85 o 
  -7  10  13     2588.14     2698.26    104.64 o 
  -6  10  13      168.81      196.18     14.96 o 
  -5  10  13     1315.06     1167.07     47.44 o 
  -4  10  13      945.86      723.32     78.74 o 
  -3  10  13      890.70      904.81     33.46 o 
  -2  10  13     2462.06     2381.59     46.38 o 
  -1  10  13      163.79      132.39     17.29 o 
   0  10  13     2371.64     2500.98     53.32 o 
   1  10  13      206.04      244.12     22.79 o 
   2  10  13     1396.70     1502.39     39.53 o 
   3  10  13     2631.97     2885.81     48.46 o 
   4  10  13      663.02      686.55     31.94 o 
   5  10  13     3113.57     3096.87     61.17 o 
   6  10  13       62.90      113.21     39.44 o 
   7  10  13     1705.01     1830.13     61.53 o 
  -8  11  13      283.83      273.86     60.44 o 
  -7  11  13        0.26        2.83     33.90 o 
  -6  11  13      247.60      233.18     29.84 o 
  -5  11  13      379.39      342.20     30.12 o 
  -4  11  13      124.77       79.84     14.00 o 
  -3  11  13      278.08      260.54     16.96 o 
  -2  11  13       80.40       80.43     10.27 o 
  -1  11  13      347.53      336.14     14.81 o 
   0  11  13        1.51       -5.74     12.99 o 
   1  11  13      167.61      157.05     21.85 o 
   2  11  13      438.82      542.42     35.96 o 
   3  11  13       49.26       69.82     17.84 o 
   4  11  13      704.35      777.43     35.70 o 
   5  11  13      127.50      114.21     23.75 o 
   6  11  13      509.27      549.07     30.95 o 
   7  11  13       39.73       46.49     28.75 o 
  -8  12  13        2.69        0.55     33.38 o 
  -7  12  13      363.12      359.26     27.33 o 
  -6  12  13       39.88       42.07     19.96 o 
  -5  12  13      491.28      557.31     56.83 o 
  -4  12  13      395.71      448.29     49.31 o 
  -3  12  13      599.28      537.47     49.08 o 
  -2  12  13     1545.94     1408.20     79.28 o 
  -1  12  13       22.93       27.40     11.24 o 
   0  12  13     1819.64     1796.38     86.41 o 
   1  12  13        6.59        8.16     18.96 o 
   2  12  13     1517.54     1599.60     62.74 o 
   3  12  13      122.50      103.86     19.73 o 
   4  12  13      323.45      297.81     26.75 o 
   5  12  13      344.97      365.42     27.13 o 
   6  12  13        2.31      -11.71     19.19 o 
  -7  13  13       15.49      -47.74     55.67 o 
  -6  13  13      596.30      619.80     51.36 o 
  -5  13  13      414.68      462.25     44.27 o 
  -4  13  13      778.45      763.98     54.13 o 
  -3  13  13     3374.60     3312.81    128.92 o 
  -2  13  13      101.55       66.98     20.67 o 
  -1  13  13     4944.22     4647.84    140.05 o 
   0  13  13       13.04       25.96     14.97 o 
   1  13  13     4036.08     4284.79     82.02 o 
   2  13  13      667.44      673.79     76.59 o 
   3  13  13     1431.34     1534.96     39.13 o 
   4  13  13      868.32      870.03     30.68 o 
   5  13  13      220.25      182.16     28.15 o 
   6  13  13     1666.19     1707.96     54.21 o 
  -7  14  13        3.56       19.14     49.80 o 
  -6  14  13        3.89       50.10     45.35 o 
  -5  14  13        6.36       15.82     39.11 o 
  -4  14  13      142.17       91.45     43.91 o 
  -3  14  13        2.23        3.93     30.16 o 
  -2  14  13      604.21      513.84     47.88 o 
  -1  14  13        1.16       -2.75     13.98 o 
   0  14  13      877.14      806.01     33.89 o 
   1  14  13        2.21       -4.24     23.63 o 
   2  14  13      130.59      201.70     34.32 o 
   3  14  13       28.71       51.26     17.71 o 
   4  14  13       93.84       85.25     21.35 o 
   5  14  13        3.14       -6.12     22.28 o 
  -6  15  13      888.42      982.30     86.44 o 
  -5  15  13      307.32      344.66     65.68 o 
  -4  15  13      965.39      922.86    252.23 o 
  -3  15  13      600.76      615.81     63.16 o 
  -2  15  13      139.56      133.47     45.53 o 
  -1  15  13      441.46      647.00    100.27 o 
   0  15  13      101.89       91.91     15.64 o 
   1  15  13      939.41      998.28     43.69 o 
   2  15  13     1171.72     1109.29     51.42 o 
   3  15  13      543.11      521.23     27.96 o 
   4  15  13     1488.05     1536.20     44.34 o 
   5  15  13      168.39      156.34     30.16 o 
  -5  16  13      969.14      951.52     62.96 o 
  -4  16  13      462.68      493.37     58.88 o 
  -3  16  13      692.09      624.13     76.43 o 
  -2  16  13      949.09      951.61     97.15 o 
  -1  16  13        0.34       35.83     52.94 o 
   0  16  13      720.49      798.35     60.41 o 
   1  16  13      472.04      491.43     28.43 o 
   2  16  13      856.21      922.60     51.34 o 
   3  16  13     1536.71     1683.43     62.47 o 
   4  16  13      141.19      127.48     28.99 o 
  -4  17  13       48.77       24.31     40.67 o 
  -3  17  13       48.59       58.04     40.70 o 
  -2  17  13       12.37      -17.77     36.16 o 
  -1  17  13      112.01       77.62     35.28 o 
   0  17  13       53.99       47.08     44.33 o 
   1  17  13      164.68      188.95     40.57 o 
   2  17  13       50.95       42.85     29.41 o 
   3  17  13       63.48       11.21     21.24 o 
  -3  18  13      162.30      211.11     59.86 o 
  -2  18  13     1745.61     1816.41    103.27 o 
  -1  18  13        4.28        1.77     27.73 o 
   0  18  13     2059.66     2001.61    127.05 o 
   1  18  13       72.10       11.28     33.33 o 
   2  18  13     1298.22     1464.73    146.98 o 
 -10   0  14       86.60       95.90     66.64 o 
  -9   0  14      668.32      787.63    140.13 o 
  -8   0  14        1.40        8.39     19.71 o 
  -7   0  14     1188.87     1178.90     62.86 o 
  -6   0  14       56.00       45.95     22.76 o 
  -5   0  14     1137.10     1013.45     50.45 o 
  -4   0  14     7068.95     7172.37    153.20 o 
  -3   0  14      723.14      701.56     38.20 o 
  -2   0  14     5602.62     5387.64     78.92 o 
  -1   0  14       19.25        4.69     29.72 o 
   0   0  14    11339.17    11746.20    222.82 o 
   1   0  14      734.75      710.26     28.12 o 
   2   0  14     4474.94     4248.36    102.14 o 
   3   0  14     1316.90     1171.49     47.01 o 
   4   0  14     1865.50     1828.17    125.80 o 
   5   0  14     1138.26     1197.45     44.84 o 
   6   0  14       31.94       13.31     19.51 o 
   7   0  14     1098.54     1206.80     86.57 o 
   8   0  14      413.39      414.00     39.96 o 
 -10   1  14       79.98       74.02     26.00 o 
  -9   1  14        9.02       22.92     20.41 o 
  -8   1  14      165.40      162.41     21.47 o 
  -7   1  14       16.51       37.80     14.76 o 
  -6   1  14       89.18       51.64     13.67 o 
  -5   1  14      781.86      742.25     25.98 o 
  -4   1  14       60.03       49.45     14.92 o 
  -3   1  14     2447.29     2297.13     49.17 o 
  -2   1  14       79.38       68.22      8.62 o 
  -1   1  14     3193.63     3375.20     60.35 o 
   0   1  14      186.33      164.44     28.64 o 
   1   1  14     1908.84     1926.65     46.98 o 
   2   1  14      152.07      129.96      9.97 o 
   3   1  14      641.11      642.37     24.17 o 
   4   1  14        1.63       18.60     16.70 o 
   5   1  14       18.50       -3.77     12.58 o 
   6   1  14      102.74      142.95     23.91 o 
   7   1  14       80.69      107.17     17.99 o 
   8   1  14      151.14      200.38     21.62 o 
 -10   2  14        4.38       10.78     34.96 o 
  -9   2  14      567.10      565.74     34.65 o 
  -8   2  14       16.77       18.22     28.68 o 
  -7   2  14     1020.33     1076.86     34.54 o 
  -6   2  14       41.39       53.18     17.43 o 
  -5   2  14     1549.41     1497.86     41.89 o 
  -4   2  14      194.07      203.03     14.02 o 
  -3   2  14      141.41      142.41     14.02 o 
  -2   2  14      659.49      579.57     11.28 o 
  -1   2  14       16.10       26.14     12.83 o 
   0   2  14     2227.25     2139.85     47.92 o 
   1   2  14       15.61        7.87     16.53 o 
   2   2  14     1239.04     1110.11     44.49 o 
   3   2  14     2484.17     2401.37     56.45 o 
   4   2  14      375.99      447.74     22.07 o 
   5   2  14     2703.42     2747.35     61.02 o 
   6   2  14      235.29      343.49     24.97 o 
   7   2  14     1051.91      900.74     28.12 o 
   8   2  14        3.19       57.59     31.63 o 
  -9   3  14       10.38       21.20     20.08 o 
  -8   3  14     2313.76     2180.40     52.31 o 
  -7   3  14       59.56       64.43     22.06 o 
  -6   3  14     2673.62     2640.64     61.51 o 
  -5   3  14      915.01      829.67     60.23 o 
  -4   3  14     4392.29     4316.62     75.11 o 
  -3   3  14     1118.11     1021.89     45.78 o 
  -2   3  14      342.12      363.09     21.87 o 
  -1   3  14     2519.33     2457.55     37.49 o 
   0   3  14       89.52       97.26     15.17 o 
   1   3  14     4507.46     4764.00     64.57 o 
   2   3  14     2500.25     2406.76    113.49 o 
   3   3  14      771.30      742.76     84.86 o 
   4   3  14     5677.21     5828.47     89.35 o 
   5   3  14      951.06     1105.93     35.60 o 
   6   3  14     3411.08     3340.14     75.03 o 
   7   3  14       15.98       20.65     17.06 o 
   8   3  14     1206.37     1223.35     49.46 o 
  -9   4  14      233.06      197.39     31.48 o 
  -8   4  14       19.29       53.60     20.42 o 
  -7   4  14      410.81      432.26     28.63 o 
  -6   4  14        9.85       14.93     13.33 o 
  -5   4  14      824.10      803.63     24.38 o 
  -4   4  14        1.25        4.11      7.78 o 
  -3   4  14      258.70      260.38     14.32 o 
  -2   4  14      316.42      287.04     21.08 o 
  -1   4  14      125.52      137.58     18.83 o 
   0   4  14       64.67       41.90     17.43 o 
   1   4  14      821.56      876.98     29.84 o 
   2   4  14       46.20       64.95     17.42 o 
   3   4  14     1574.69     1504.42    100.38 o 
   4   4  14        8.49       39.65     14.57 o 
   5   4  14      986.18      942.76     72.67 o 
   6   4  14      122.45      126.44     15.74 o 
   7   4  14      289.97      231.77     37.93 o 
   8   4  14        1.01       24.23     28.25 o 
  -9   5  14       60.49       52.63     19.46 o 
  -8   5  14      508.59      551.28     36.36 o 
  -7   5  14       28.09       47.10     26.90 o 
  -6   5  14      341.90      342.96     37.39 o 
  -5   5  14      806.14      696.72     33.25 o 
  -4   5  14      315.12      316.83     20.75 o 
  -3   5  14     4900.70     4660.92     66.55 o 
  -2   5  14      211.64      193.46     22.32 o 
  -1   5  14    10996.22    10767.33    148.21 o 
   0   5  14      309.54      356.79     41.64 o 
   1   5  14     4148.59     4197.50     69.87 o 
   2   5  14       16.08       -3.03     14.88 o 
   3   5  14     1471.38     1441.11     51.60 o 
   4   5  14      304.13      269.14     19.93 o 
   5   5  14       35.22       10.62      9.91 o 
   6   5  14      454.80      450.80     55.17 o 
   7   5  14      106.41      106.17     27.80 o 
   8   5  14      509.42      573.08     53.07 o 
  -9   6  14      393.60      395.49     35.30 o 
  -8   6  14        4.38       28.34     29.24 o 
  -7   6  14      652.60      531.54     35.03 o 
  -6   6  14      163.83      162.04     25.01 o 
  -5   6  14      632.62      542.48     32.82 o 
  -4   6  14     3180.36     2748.91    164.18 o 
  -3   6  14      300.15      315.38     17.62 o 
  -2   6  14     6417.43     6086.99     81.27 o 
  -1   6  14       13.68       -6.28     17.07 o 
   0   6  14     8975.18     9341.73    114.76 o 
   1   6  14      115.81       69.35     28.76 o 
   2   6  14     3480.82     3587.23     71.92 o 
   3   6  14     1530.37     1563.29     42.68 o 
   4   6  14      963.43      774.94     44.35 o 
   5   6  14      847.01      826.62     39.28 o 
   6   6  14       13.89       19.23     22.65 o 
   7   6  14      910.00      968.36     41.24 o 
  -9   7  14        2.08       15.15     35.87 o 
  -8   7  14       83.63       83.58     24.76 o 
  -7   7  14        0.23       49.46     24.54 o 
  -6   7  14       43.39       57.77     24.41 o 
  -5   7  14       64.01       58.00     12.80 o 
  -4   7  14       31.34       16.61      9.19 o 
  -3   7  14      154.65      113.99     13.98 o 
  -2   7  14       83.88       81.98     15.18 o 
  -1   7  14      195.42      206.92     17.16 o 
   0   7  14       37.44       65.86     16.92 o 
   1   7  14      555.98      581.57     35.60 o 
   2   7  14       74.26       31.54     18.64 o 
   3   7  14      106.96      101.51     21.93 o 
   4   7  14       94.07       73.92     27.56 o 
   5   7  14       25.46       18.45     18.86 o 
   6   7  14       14.34       28.05     24.88 o 
   7   7  14       28.09       85.19     31.93 o 
  -9   8  14      568.31      612.19     60.56 o 
  -8   8  14       51.05      -14.49     40.78 o 
  -7   8  14     1479.39     1570.82     66.29 o 
  -6   8  14      270.86      312.14     30.94 o 
  -5   8  14     1161.95     1064.37     59.96 o 
  -4   8  14      712.82      701.71     29.44 o 
  -3   8  14      525.95      536.62     19.96 o 
  -2   8  14     2179.26     2114.30     39.56 o 
  -1   8  14      112.79      103.64     15.09 o 
   0   8  14     1781.90     1825.20     35.51 o 
   1   8  14     1058.70     1099.38     36.95 o 
   2   8  14      585.59      606.36     42.67 o 
   3   8  14     2835.52     3091.57     97.95 o 
   4   8  14      258.31      217.84     61.49 o 
   5   8  14     3515.97     3465.53     71.75 o 
   6   8  14        3.81       24.17     26.56 o 
   7   8  14     1499.46     1570.26     56.03 o 
  -8   9  14      911.70     1035.90     97.37 o 
  -7   9  14        0.62      -12.30     30.92 o 
  -6   9  14     1451.70     1372.02     79.77 o 
  -5   9  14      767.91      668.07     33.98 o 
  -4   9  14     1244.15     1160.99     41.57 o 
  -3   9  14      700.85      612.41     24.63 o 
  -2   9  14      299.25      300.89     21.78 o 
  -1   9  14     1860.30     1886.04     38.19 o 
   0   9  14      176.15      141.05     25.02 o 
   1   9  14     1044.77     1130.16     37.47 o 
   2   9  14     1193.18     1326.83     43.37 o 
   3   9  14      434.49      508.02     33.64 o 
   4   9  14     2528.09     2720.75     54.21 o 
   5   9  14      212.05      249.46     30.99 o 
   6   9  14     1989.50     1974.40     61.99 o 
   7   9  14       43.29       43.86     27.18 o 
  -8  10  14       12.96       10.66     61.74 o 
  -7  10  14       10.51      -17.11     34.86 o 
  -6  10  14       14.21       28.62     47.57 o 
  -5  10  14       76.12       65.74     11.91 o 
  -4  10  14        2.08       14.84     15.46 o 
  -3  10  14       20.18       25.86     11.69 o 
  -2  10  14       84.97       87.72     17.52 o 
  -1  10  14       71.13       92.00     13.40 o 
   0  10  14      213.44      238.48     16.14 o 
   1  10  14        3.93       33.02     20.38 o 
   2  10  14      284.95      242.57     33.60 o 
   3  10  14       46.34       48.26     24.85 o 
   4  10  14       13.54        3.81     19.96 o 
   5  10  14       42.18       56.19     26.04 o 
   6  10  14        0.17        1.01     20.38 o 
  -8  11  14      495.53      494.74     71.75 o 
  -7  11  14       14.88       28.20     47.39 o 
  -6  11  14      466.78      559.89    101.44 o 
  -5  11  14      438.53      495.03     89.08 o 
  -4  11  14      759.73      646.77     24.45 o 
  -3  11  14     2199.99     2056.60     76.89 o 
  -2  11  14      219.65      215.19     12.64 o 
  -1  11  14     3851.06     3955.66     57.44 o 
   0  11  14        4.80       16.81     11.40 o 
   1  11  14     3687.47     3755.02     68.98 o 
   2  11  14      233.21      215.39     29.87 o 
   3  11  14     2026.67     2089.39     57.19 o 
   4  11  14      742.60      722.46     38.49 o 
   5  11  14      128.79      137.30     27.01 o 
   6  11  14     1130.90     1212.76     43.52 o 
  -7  12  14      247.54      449.37     86.83 o 
  -6  12  14      101.61       82.92     51.83 o 
  -5  12  14      200.39      188.16     35.90 o 
  -4  12  14     1009.12     1008.52     90.93 o 
  -3  12  14      383.95      273.71     48.63 o 
  -2  12  14     2786.28     2729.62    167.56 o 
  -1  12  14        3.24        5.11     12.89 o 
   0  12  14     2783.99     2887.69     55.25 o 
   1  12  14       44.67       38.00     19.46 o 
   2  12  14     2092.89     2132.16     49.91 o 
   3  12  14      348.48      405.56     40.31 o 
   4  12  14      476.93      502.66     34.32 o 
   5  12  14      687.00      803.06     55.89 o 
  -7  13  14        2.25       -8.36     34.37 o 
  -6  13  14      299.84      281.56     45.45 o 
  -5  13  14       15.07       34.34     40.19 o 
  -4  13  14      245.92      362.29     45.60 o 
  -3  13  14        1.72       -0.43     28.80 o 
  -2  13  14       87.21       67.26     59.79 o 
  -1  13  14        6.00       22.92     10.78 o 
   0  13  14       12.78        7.93     16.58 o 
   1  13  14       13.90       50.67     19.07 o 
   2  13  14       91.46      114.87     22.76 o 
   3  13  14       28.49       25.71     25.86 o 
   4  13  14      522.21      549.02     28.00 o 
   5  13  14       30.26       23.65     24.96 o 
  -6  14  14      281.97      231.75     46.34 o 
  -5  14  14     1095.38     1213.87     70.92 o 
  -4  14  14      519.66      533.82    159.43 o 
  -3  14  14      811.88      781.57     75.09 o 
  -2  14  14     1282.08     1358.90    107.12 o 
  -1  14  14        1.57        6.35     59.16 o 
   0  14  14     1252.10     1326.06     43.76 o 
   1  14  14      367.44      335.15     27.24 o 
   2  14  14     1111.51     1188.74     61.84 o 
   3  14  14     1843.11     2058.42     53.47 o 
   4  14  14      333.37      332.96     29.37 o 
  -5  15  14      159.66      199.28     49.76 o 
  -4  15  14      422.75      424.99     52.25 o 
  -3  15  14      238.09      227.68     52.94 o 
  -2  15  14      119.91      114.22     62.28 o 
  -1  15  14      314.69      327.05     37.48 o 
   0  15  14       51.45       51.85     27.92 o 
   1  15  14      189.51      195.83     22.73 o 
   2  15  14      357.06      405.25     30.56 o 
   3  15  14       69.95       62.31     28.76 o 
   4  15  14      817.15      898.60     33.43 o 
  -4  16  14      158.01      165.75     54.32 o 
  -3  16  14        1.91       19.70     37.05 o 
  -2  16  14      441.28      469.66     52.35 o 
  -1  16  14        0.12       -8.11     25.83 o 
   0  16  14      993.63     1026.66     50.98 o 
   1  16  14       28.57      -17.69     35.17 o 
   2  16  14      530.17      611.05     80.21 o 
   3  16  14       26.95       44.38     23.62 o 
  -3  17  14     1084.29     1082.14     72.71 o 
  -2  17  14       16.60       30.11     38.01 o 
  -1  17  14     2202.41     2319.94     95.41 o 
   0  17  14       67.53       15.03     42.55 o 
   1  17  14     1845.23     1819.11    105.25 o 
  -9   1  15       43.43       48.32     20.50 o 
  -8   1  15      921.66      982.60     34.70 o 
  -7   1  15       66.42       57.66     15.76 o 
  -6   1  15      820.71      906.76     24.63 o 
  -5   1  15      711.94      660.59     26.26 o 
  -4   1  15     1312.37     1177.37     48.00 o 
  -3   1  15     2916.14     2775.93     96.84 o 
  -2   1  15      201.76      189.06     14.67 o 
  -1   1  15     4505.84     4488.04     76.11 o 
   0   1  15        0.88       -7.45     18.01 o 
   1   1  15     4055.24     3928.51     82.57 o 
   2   1  15     1763.58     1689.50     60.05 o 
   3   1  15     1065.99      949.24     26.88 o 
   4   1  15     1878.97     1846.59     41.04 o 
   5   1  15      326.28      374.31     35.96 o 
   6   1  15     1702.69     1716.12     39.29 o 
   7   1  15      119.57      122.07     35.96 o 
  -9   2  15      519.02      579.54     42.14 o 
  -8   2  15        0.42      -17.74     17.74 o 
  -7   2  15     1067.62     1026.33     28.01 o 
  -6   2  15      158.08       90.16     14.92 o 
  -5   2  15     1228.02     1205.47     30.34 o 
  -4   2  15     1677.20     1435.05     56.99 o 
  -3   2  15      551.52      539.74     18.28 o 
  -2   2  15     2597.72     2363.40     38.13 o 
  -1   2  15       70.44       71.66     23.63 o 
   0   2  15     4811.13     4765.39     74.27 o 
   1   2  15      312.62      287.59     18.92 o 
   2   2  15      969.22      921.97     42.77 o 
   3   2  15     1149.66     1096.93     64.66 o 
   4   2  15      624.50      595.35     50.71 o 
   5   2  15     1317.95     1378.66     32.48 o 
   6   2  15        3.13        4.99     19.09 o 
   7   2  15     1023.52      988.56     29.50 o 
  -9   3  15        2.18      -10.79     18.91 o 
  -8   3  15       31.88       79.27     25.98 o 
  -7   3  15        4.54       -4.21     18.04 o 
  -6   3  15        0.77       -0.96     14.31 o 
  -5   3  15        6.78       27.32     11.79 o 
  -4   3  15      124.17       94.11     16.72 o 
  -3   3  15      451.94      471.97     36.65 o 
  -2   3  15      205.59      169.20     22.16 o 
  -1   3  15        2.36       -7.41     10.98 o 
   0   3  15       69.40      102.12     22.24 o 
   1   3  15       30.26       23.31     12.82 o 
   2   3  15      155.08      157.64     19.26 o 
   3   3  15      191.21      159.29     38.47 o 
   4   3  15      192.19      154.97     15.37 o 
   5   3  15        2.05       25.26     13.30 o 
   6   3  15       70.60       50.43     17.70 o 
   7   3  15        0.28      -21.54     41.19 o 
  -9   4  15      613.45      658.63     54.39 o 
  -8   4  15        1.79       11.16     20.39 o 
  -7   4  15     1591.10     1508.28     36.98 o 
  -6   4  15       74.37       77.58     13.86 o 
  -5   4  15     1491.69     1261.46     82.60 o 
  -4   4  15     2552.08     2252.62    115.64 o 
  -3   4  15      962.27     1088.93     34.66 o 
  -2   4  15     3807.07     3876.75     59.65 o 
  -1   4  15      473.64      469.37     19.71 o 
   0   4  15     3314.08     3420.83     55.87 o 
   1   4  15      301.93      307.99     28.38 o 
   2   4  15     2746.73     2894.01     54.56 o 
   3   4  15     1865.30     1839.85     52.95 o 
   4   4  15     1167.34     1160.34     53.85 o 
   5   4  15     1718.51     1845.89     52.27 o 
   6   4  15        9.98        7.56     32.02 o 
   7   4  15     1561.07     1693.31     66.29 o 
  -9   5  15        9.15      -14.04     22.47 o 
  -8   5  15      392.00      488.19     63.46 o 
  -7   5  15        0.30       14.72     21.39 o 
  -6   5  15      766.86      711.11     42.21 o 
  -5   5  15      328.44      257.80     21.75 o 
  -4   5  15      250.81      167.39     28.20 o 
  -3   5  15     1024.40     1091.49     42.00 o 
  -2   5  15        0.60       11.99     13.10 o 
  -1   5  15     1404.80     1489.28     29.99 o 
   0   5  15       72.12       90.81     16.39 o 
   1   5  15     1977.61     1985.38     46.19 o 
   2   5  15     1513.38     1627.67     38.78 o 
   3   5  15      926.22      975.55     39.72 o 
   4   5  15      888.70      937.98     36.68 o 
   5   5  15      304.25      277.59     35.56 o 
   6   5  15      981.39      959.94     68.20 o 
   7   5  15        3.45      -29.39     29.39 o 
  -8   6  15        5.51      -15.04     19.72 o 
  -7   6  15      123.32       91.83     34.15 o 
  -6   6  15      214.59      199.91     20.61 o 
  -5   6  15      163.04      154.88     13.32 o 
  -4   6  15      790.72      793.96     64.16 o 
  -3   6  15      693.28      689.29     26.00 o 
  -2   6  15     1121.29     1054.69     30.07 o 
  -1   6  15      255.69      242.06     20.49 o 
   0   6  15      376.32      417.35     21.80 o 
   1   6  15       37.29       60.27     18.84 o 
   2   6  15       40.98       52.19     18.88 o 
   3   6  15       27.29       27.12     25.14 o 
   4   6  15       12.57       -3.30     17.02 o 
   5   6  15      235.62      245.56     37.27 o 
   6   6  15        7.02       33.20     26.70 o 
   7   6  15       90.79       99.75     27.18 o 
  -8   7  15      563.27      657.02     56.27 o 
  -7   7  15       77.18       98.84     21.71 o 
  -6   7  15      866.79      852.54     34.91 o 
  -5   7  15     1150.97     1015.22     86.29 o 
  -4   7  15      456.77      483.54     29.41 o 
  -3   7  15     3745.67     3650.62    110.39 o 
  -2   7  15      240.00      175.49     18.72 o 
  -1   7  15     4903.32     4767.00     70.68 o 
   0   7  15      194.42      174.93     28.05 o 
   1   7  15     1742.18     1803.53     47.27 o 
   2   7  15      765.43      817.18     30.26 o 
   3   7  15      753.15      765.94     59.51 o 
   4   7  15     2126.99     2292.79     61.62 o 
   5   7  15        3.11       23.66     34.69 o 
   6   7  15     1688.90     1871.69     51.77 o 
  -8   8  15       31.48       14.66     40.07 o 
  -7   8  15      229.95      209.35     17.38 o 
  -6   8  15       45.83       18.48     10.99 o 
  -5   8  15      147.14      156.94     15.77 o 
  -4   8  15      723.30      676.76     22.81 o 
  -3   8  15      217.23      276.07     15.49 o 
  -2   8  15     1608.99     1555.67     33.81 o 
  -1   8  15       25.27        1.53     12.22 o 
   0   8  15      959.40      975.18     35.25 o 
   1   8  15       32.77       32.15     18.72 o 
   2   8  15      346.14      400.59     40.95 o 
   3   8  15      266.77      306.74     35.07 o 
   4   8  15       34.48       26.47     29.08 o 
   5   8  15      528.47      529.47     34.08 o 
   6   8  15       54.02       82.94     25.31 o 
  -8   9  15      179.46      144.56     44.64 o 
  -7   9  15       11.37       24.43     33.60 o 
  -6   9  15      122.59      153.26     32.94 o 
  -5   9  15      100.32       94.71     15.64 o 
  -4   9  15      186.64      167.43     15.11 o 
  -3   9  15      120.55      132.88     19.08 o 
  -2   9  15        7.07      -21.21     21.21 o 
  -1   9  15      386.30      401.23     22.07 o 
   0   9  15      475.90      477.21     25.51 o 
   1   9  15      466.64      507.76     50.70 o 
   2   9  15      685.18      657.50     37.84 o 
   3   9  15      696.08      786.10     37.08 o 
   4   9  15     1070.72      957.13     59.33 o 
   5   9  15      144.78      177.22     30.89 o 
   6   9  15      315.72      283.60     53.97 o 
  -7  10  15      980.10      920.15     88.00 o 
  -6  10  15      196.63      242.06     49.71 o 
  -5  10  15      904.68     1109.46     95.91 o 
  -4  10  15      531.95      543.28     36.25 o 
  -3  10  15      762.02      714.38     41.51 o 
  -2  10  15     2270.06     2148.67     58.97 o 
  -1  10  15       14.69        4.61     14.28 o 
   0  10  15     2661.74     2754.66     47.17 o 
   1  10  15      545.78      630.74     34.45 o 
   2  10  15     2726.84     2864.42     64.58 o 
   3  10  15     1921.75     1905.85     53.40 o 
   4  10  15      926.55     1031.70     48.45 o 
   5  10  15     2219.14     2415.63     56.42 o 
  -7  11  15       34.31      -13.74     42.46 o 
  -6  11  15      143.31       84.83     51.01 o 
  -5  11  15       35.29       90.14     62.79 o 
  -4  11  15      241.59      288.21     56.68 o 
  -3  11  15      162.74      181.70     21.08 o 
  -2  11  15       14.20        1.88     21.93 o 
  -1  11  15      110.24      136.97     21.74 o 
   0  11  15       53.08       52.96     17.12 o 
   1  11  15      580.61      651.41     60.23 o 
   2  11  15      536.31      615.57     32.08 o 
   3  11  15      171.84      154.68     27.62 o 
   4  11  15      206.77      239.39     28.58 o 
   5  11  15       45.75       47.05     24.50 o 
  -6  12  15      101.42      115.61     41.38 o 
  -5  12  15      467.99      513.69     56.76 o 
  -4  12  15      482.12      461.27     84.31 o 
  -3  12  15      362.11      355.14     77.90 o 
  -2  12  15     1468.58     1233.80    122.07 o 
  -1  12  15       34.03       41.02     13.75 o 
   0  12  15     1622.25     1513.91     37.44 o 
   1  12  15       13.48       25.39     22.07 o 
   2  12  15      822.88      851.53     35.00 o 
   3  12  15      449.54      536.27     39.55 o 
   4  12  15      229.53      158.50     31.73 o 
   5  12  15      366.59      398.20     65.69 o 
  -6  13  15      742.81      852.86     68.91 o 
  -5  13  15      531.35      543.27     92.79 o 
  -4  13  15      662.26      652.24    127.05 o 
  -3  13  15     1750.12     1754.64     74.18 o 
  -2  13  15      113.14      114.15     38.02 o 
  -1  13  15     2672.04     2533.96    162.74 o 
   0  13  15        6.29       36.85     13.66 o 
   1  13  15     1671.60     1805.88     51.52 o 
   2  13  15      286.98      338.60     34.25 o 
   3  13  15      508.77      578.72     38.73 o 
   4  13  15     1011.17     1135.95     58.18 o 
  -5  14  15       13.57        8.36     36.58 o 
  -4  14  15      136.76      127.95     40.73 o 
  -3  14  15       54.90       37.01     34.79 o 
  -2  14  15      206.32      264.56     42.37 o 
  -1  14  15        2.45       -8.16     54.18 o 
   0  14  15       16.94        2.27     39.10 o 
   1  14  15       54.19       14.80     18.88 o 
   2  14  15        6.24      -16.19     24.27 o 
   3  14  15       11.62       35.75     26.76 o 
  -4  15  15      225.23      236.38     53.56 o 
  -3  15  15      255.96      375.35     63.52 o 
  -2  15  15        0.92       60.65     41.70 o 
  -1  15  15      741.05      870.91     71.00 o 
   0  15  15      173.81      204.27     46.46 o 
   1  15  15     1049.16     1078.13     77.85 o 
   2  15  15      811.48      878.30     46.79 o 
  -3  16  15       80.26      141.99    138.26 o 
  -2  16  15      683.02      760.37     60.57 o 
  -1  16  15       82.19      144.78     43.09 o 
   0  16  15      845.88      926.01     68.28 o 
   1  16  15      541.39      639.08     48.10 o 
  -8   0  16        5.68        7.83     28.84 o 
  -7   0  16     1226.74     1270.45    120.82 o 
  -6   0  16      506.13      563.37     41.50 o 
  -5   0  16     1091.24      998.55     34.52 o 
  -4   0  16     3067.45     2838.56    112.72 o 
  -3   0  16      945.15      814.82     63.52 o 
  -2   0  16     3959.31     4081.29    173.76 o 
  -1   0  16        6.27      -18.06     26.42 o 
   0   0  16     4802.94     5087.28    115.82 o 
   1   0  16      337.80      281.09     39.60 o 
   2   0  16     1339.22     1211.61     84.33 o 
   3   0  16      860.63      758.09    117.71 o 
   4   0  16      186.30      210.16     36.12 o 
   5   0  16     2198.05     2373.19    226.69 o 
   6   0  16       42.68       33.26     19.63 o 
  -8   1  16      114.59       91.77     18.56 o 
  -7   1  16      102.74       79.11     19.78 o 
  -6   1  16      275.94      276.43     27.33 o 
  -5   1  16      334.71      371.90     24.12 o 
  -4   1  16      244.66      247.43     24.27 o 
  -3   1  16     1331.59     1216.97     43.60 o 
  -2   1  16       20.83       23.42     10.46 o 
  -1   1  16     1401.13     1462.16     42.82 o 
   0   1  16       63.13       49.98     25.75 o 
   1   1  16      615.90      634.93     46.47 o 
   2   1  16        3.66        5.75      7.98 o 
   3   1  16       19.38        9.75     13.24 o 
   4   1  16       56.15       47.90     11.07 o 
   5   1  16        9.58       13.95     18.68 o 
   6   1  16      435.48      491.66     41.99 o 
  -8   2  16        1.37       14.15     15.72 o 
  -7   2  16      613.26      531.22     54.11 o 
  -6   2  16        2.27       19.55     17.73 o 
  -5   2  16      503.92      524.01     22.76 o 
  -4   2  16      211.92      183.49     11.09 o 
  -3   2  16      197.00      205.84     17.03 o 
  -2   2  16      260.65      261.18     21.69 o 
  -1   2  16        6.31      -20.80     20.80 o 
   0   2  16     1218.41     1276.70     49.19 o 
   1   2  16     1676.09     1635.19     58.07 o 
   2   2  16     1169.74     1251.10     53.77 o 
   3   2  16     1526.77     1352.33     38.67 o 
   4   2  16      534.61      520.99    149.22 o 
   5   2  16     1227.76     1193.18     55.98 o 
   6   2  16       36.37       29.74     29.90 o 
  -8   3  16     1142.84     1252.13     59.45 o 
  -7   3  16        0.14       15.77     16.03 o 
  -6   3  16     1213.65     1233.44     54.02 o 
  -5   3  16      211.23      224.70     32.36 o 
  -4   3  16      886.68      874.47     46.43 o 
  -3   3  16     1560.25     1519.30     40.35 o 
  -2   3  16      277.39      288.22     20.56 o 
  -1   3  16     1963.66     1921.10     51.91 o 
   0   3  16      350.13      431.52     40.63 o 
   1   3  16     3442.29     3658.59     58.55 o 
   2   3  16     2114.32     1899.77     40.58 o 
   3   3  16     1800.98     1841.51     40.45 o 
   4   3  16     2370.91     2375.67     52.94 o 
   5   3  16      472.16      559.27     43.20 o 
   6   3  16     1515.21     1372.32     76.40 o 
  -8   4  16        4.45      -12.33     19.39 o 
  -7   4  16      191.79      183.27     23.09 o 
  -6   4  16      118.07       68.57     20.84 o 
  -5   4  16        8.68        4.05     14.73 o 
  -4   4  16        0.08       -4.30      9.15 o 
  -3   4  16      209.51      170.88     26.46 o 
  -2   4  16      232.45      179.68     28.59 o 
  -1   4  16       15.83       40.97     27.90 o 
   0   4  16      309.66      396.96     36.47 o 
   1   4  16      667.43      648.18     39.34 o 
   2   4  16      362.37      415.42     42.26 o 
   3   4  16      284.08      224.10     30.41 o 
   4   4  16      459.72      411.72     29.57 o 
   5   4  16      288.81      366.94     78.86 o 
   6   4  16      101.19      121.68     60.39 o 
  -8   5  16      202.43      195.53     18.57 o 
  -7   5  16      188.93      155.88     17.46 o 
  -6   5  16      506.47      429.81     41.50 o 
  -5   5  16     1186.16     1051.58     57.63 o 
  -4   5  16     2002.94     1797.24     39.35 o 
  -3   5  16     1909.00     1870.73     40.81 o 
  -2   5  16      638.53      662.77     24.09 o 
  -1   5  16     1767.71     1763.25     45.56 o 
   0   5  16       80.31       86.74     31.10 o 
   1   5  16     1631.70     1570.36     56.83 o 
   2   5  16        2.68        0.16     19.42 o 
   3   5  16      248.55      256.33     23.21 o 
   4   5  16      609.94      629.78     85.22 o 
   5   5  16        0.14       15.43     31.89 o 
   6   5  16      799.89      913.54     52.97 o 
  -8   6  16        6.73       28.15     30.03 o 
  -7   6  16      543.54      557.12     30.20 o 
  -6   6  16      421.10      421.89     41.53 o 
  -5   6  16      506.92      479.50     28.41 o 
  -4   6  16     2684.42     2378.32     63.64 o 
  -3   6  16      993.77      981.75     29.89 o 
  -2   6  16     2784.15     2755.72     50.00 o 
  -1   6  16       26.19       36.83     15.29 o 
   0   6  16     3476.96     3394.24     54.79 o 
   1   6  16       72.60       56.13     19.07 o 
   2   6  16     1047.37      990.41     43.25 o 
   3   6  16      552.16      587.00     34.08 o 
   4   6  16      209.36      153.70     23.31 o 
   5   6  16     1495.56     1377.08     97.59 o 
   6   6  16        0.69       11.89     22.85 o 
  -7   7  16        0.67       20.18     22.96 o 
  -6   7  16        0.36      -14.48     15.50 o 
  -5   7  16      111.04       90.36     17.09 o 
  -4   7  16       25.80       36.73     16.54 o 
  -3   7  16      345.21      323.32     24.23 o 
  -2   7  16       48.75       23.18     20.50 o 
  -1   7  16      422.68      410.78     30.91 o 
   0   7  16      139.86      163.98     22.46 o 
   1   7  16      116.89      100.13     22.56 o 
   2   7  16       52.22       29.53     23.00 o 
   3   7  16       66.08       79.71     20.80 o 
   4   7  16       19.70       27.80     21.01 o 
   5   7  16       28.16       53.39     25.07 o 
   6   7  16       65.35      123.31     62.28 o 
  -7   8  16      675.06      691.32     61.55 o 
  -6   8  16      217.71      232.19     28.76 o 
  -5   8  16      608.67      566.18     27.87 o 
  -4   8  16      426.55      398.23     28.05 o 
  -3   8  16      215.49      209.94     19.48 o 
  -2   8  16      912.19      892.04     33.01 o 
  -1   8  16      253.06      302.78     28.06 o 
   0   8  16      996.28     1064.85     34.87 o 
   1   8  16      957.06      990.94     32.42 o 
   2   8  16     1225.97     1262.42     45.90 o 
   3   8  16     1988.12     2061.65     55.75 o 
   4   8  16      627.26      756.04     42.21 o 
   5   8  16     1412.30     1464.04     95.10 o 
  -7   9  16       28.76       63.26     32.34 o 
  -6   9  16      725.86      823.89     75.68 o 
  -5   9  16      241.75      222.78     18.72 o 
  -4   9  16      659.43      552.55     42.07 o 
  -3   9  16      992.51      889.72     34.34 o 
  -2   9  16       23.27       -6.78     21.86 o 
  -1   9  16     1237.37     1207.27     30.01 o 
   0   9  16      307.40      336.48     19.46 o 
   1   9  16     1722.43     1636.84     59.98 o 
   2   9  16     1310.12     1393.47     56.50 o 
   3   9  16      877.25      893.49     48.80 o 
   4   9  16     2002.36     2181.59     67.15 o 
   5   9  16      278.72      314.95     44.68 o 
  -6  10  16       33.14       82.52     35.87 o 
  -5  10  16        2.66       21.59     30.43 o 
  -4  10  16       50.07       59.34     20.36 o 
  -3  10  16        4.97       13.71     11.80 o 
  -2  10  16       23.41       29.20     13.32 o 
  -1  10  16       38.83       30.62     14.56 o 
   0  10  16       90.28       75.73     15.73 o 
   1  10  16       40.45       28.97     20.56 o 
   2  10  16       27.83       20.73     26.43 o 
   3  10  16       24.87       -5.89     25.74 o 
   4  10  16        3.47       -9.35     35.51 o 
  -6  11  16      619.84      534.08    128.29 o 
  -5  11  16      678.50      768.46     56.72 o 
  -4  11  16      694.86      736.29     58.54 o 
  -3  11  16     1723.21     1820.50     82.21 o 
  -2  11  16      315.30      277.26     27.47 o 
  -1  11  16     2840.72     2655.47    142.22 o 
   0  11  16       16.92       28.68     16.72 o 
   1  11  16     2096.65     2059.86     73.33 o 
   2  11  16      200.92      189.39     32.45 o 
   3  11  16      902.37      955.81     63.77 o 
   4  11  16      883.05      995.96     52.95 o 
  -5  12  16      338.78      411.72     75.98 o 
  -4  12  16      638.70      763.46    118.95 o 
  -3  12  16      302.11      274.97     49.28 o 
  -2  12  16     1340.20     1369.34     72.29 o 
  -1  12  16        8.09      -11.02     17.08 o 
   0  12  16     1183.21     1176.77     43.69 o 
   1  12  16        0.81      -18.08     18.08 o 
   2  12  16      523.92      550.44     37.85 o 
   3  12  16      399.48      541.55     56.05 o 
  -4  13  16       45.07       18.62     33.95 o 
  -3  13  16       15.37        8.09     61.03 o 
  -2  13  16       30.69      -33.37     33.37 o 
  -1  13  16       46.75       41.35     33.16 o 
   0  13  16       71.66       74.80     16.95 o 
   1  13  16      135.76      128.74     19.47 o 
   2  13  16      147.08      129.40     37.91 o 
   3  13  16      158.36      140.53     41.73 o 
  -3  14  16      215.20      190.59     59.75 o 
  -2  14  16      813.82      762.28     98.40 o 
  -1  14  16       20.03      135.77     69.75 o 
   0  14  16      944.31      972.65     64.43 o 
   1  14  16      605.38      585.48     43.31 o 
  -1  15  16      141.26      145.73    132.03 o 
  -7   1  17       46.42       13.25     17.44 o 
  -6   1  17      801.47      773.14     54.37 o 
  -5   1  17      192.37      175.65     13.10 o 
  -4   1  17      820.41      781.37     19.94 o 
  -3   1  17     1739.92     1550.38     68.84 o 
  -2   1  17        8.50        5.07     25.39 o 
  -1   1  17     2319.43     2455.07     57.19 o 
   0   1  17      190.71      191.06     28.34 o 
   1   1  17     1885.90     1959.92     55.43 o 
   2   1  17     1026.99      928.00     88.18 o 
   3   1  17      542.31      549.80     59.36 o 
   4   1  17     1992.86     2004.64    105.09 o 
   5   1  17      126.70      105.21     56.81 o 
  -7   2  17      634.30      525.34     62.38 o 
  -6   2  17      105.34       64.74     16.45 o 
  -5   2  17      391.84      352.09     30.38 o 
  -4   2  17      972.94      782.05     63.20 o 
  -3   2  17      408.80      443.92     51.45 o 
  -2   2  17     1783.53     1785.72     50.68 o 
  -1   2  17        6.84      -11.88     22.11 o 
   0   2  17     1866.60     2002.69     58.31 o 
   1   2  17      195.57      206.49     32.73 o 
   2   2  17      607.09      629.06     29.02 o 
   3   2  17      718.19      684.37     49.26 o 
   4   2  17      361.50      358.41     36.48 o 
   5   2  17      998.94     1012.62    102.46 o 
  -7   3  17        4.27      -20.62     20.62 o 
  -6   3  17      107.82       97.52     21.59 o 
  -5   3  17        1.48        3.20     15.29 o 
  -4   3  17      114.96       91.74     20.44 o 
  -3   3  17       10.64      -10.02     16.75 o 
  -2   3  17       44.34       23.71     12.62 o 
  -1   3  17       60.55       43.78     21.80 o 
   0   3  17       15.43       41.05     25.85 o 
   1   3  17      196.89      213.66     30.59 o 
   2   3  17      103.85       71.92     19.65 o 
   3   3  17       10.75        1.14     21.03 o 
   4   3  17       86.80       75.36     27.32 o 
   5   3  17        3.43       20.06     27.73 o 
  -7   4  17      956.18      950.90     38.85 o 
  -6   4  17      269.41      293.12     30.56 o 
  -5   4  17     1091.86     1068.71     39.55 o 
  -4   4  17      536.76      520.19     30.56 o 
  -3   4  17      305.89      341.81     43.15 o 
  -2   4  17     1312.25     1330.47     27.27 o 
  -1   4  17        0.90        3.22     17.35 o 
   0   4  17     3697.33     3764.47     76.19 o 
   1   4  17      303.62      271.33     23.89 o 
   2   4  17     1334.34     1254.71     49.74 o 
   3   4  17     1038.38      995.61     68.74 o 
   4   4  17      634.61      687.32     42.41 o 
   5   4  17     1505.39     1566.89     63.45 o 
  -7   5  17       29.47       39.44     33.70 o 
  -6   5  17      306.92      308.16     24.60 o 
  -5   5  17      357.10      332.53     45.12 o 
  -4   5  17      166.73      160.88     33.50 o 
  -3   5  17      490.99      483.50     22.73 o 
  -2   5  17       48.42       61.48     20.19 o 
  -1   5  17     1649.45     1730.79     53.06 o 
   0   5  17       64.14       50.64     31.54 o 
   1   5  17     1342.07     1407.43     51.82 o 
   2   5  17      186.53      170.56     19.75 o 
   3   5  17      621.63      696.99     59.00 o 
   4   5  17      805.38      812.98     78.92 o 
   5   5  17      206.25      209.38     49.06 o 
  -7   6  17      162.01      260.32     51.08 o 
  -6   6  17       54.81       34.28     20.49 o 
  -5   6  17      284.18      216.54     31.67 o 
  -4   6  17       97.57       49.39     18.88 o 
  -3   6  17       82.85      117.57     27.33 o 
  -2   6  17      148.28      200.87     33.89 o 
  -1   6  17        0.31       -9.96     17.44 o 
   0   6  17       81.94       74.47     24.55 o 
   1   6  17       23.33       21.97     18.73 o 
   2   6  17      103.94       82.01     38.11 o 
   3   6  17      232.97      211.15     28.59 o 
   4   6  17       23.81      -18.66     19.54 o 
   5   6  17       90.78       87.58     23.55 o 
  -6   7  17     1061.62     1015.22     65.80 o 
  -5   7  17      545.78      575.01     24.09 o 
  -4   7  17     1035.17      928.39     58.61 o 
  -3   7  17     1370.90     1306.30     31.90 o 
  -2   7  17       69.08       93.07     21.29 o 
  -1   7  17     1637.01     1632.16     40.23 o 
   0   7  17       37.48       67.86     30.55 o 
   1   7  17     1292.25     1334.18     49.43 o 
   2   7  17      760.27      777.05     32.95 o 
   3   7  17      773.16      836.03     34.44 o 
   4   7  17     1375.21     1498.07     49.66 o 
  -6   8  17      163.40      117.25     35.30 o 
  -5   8  17      381.43      306.19     25.35 o 
  -4   8  17      450.26      439.49     21.37 o 
  -3   8  17      355.16      373.51     62.16 o 
  -2   8  17      595.71      663.88     41.71 o 
  -1   8  17       11.94       -2.72     16.30 o 
   0   8  17      320.01      286.46     33.23 o 
   1   8  17       58.31       31.63     15.85 o 
   2   8  17      132.13      126.50     22.88 o 
   3   8  17      464.89      497.73     37.79 o 
   4   8  17       48.82       47.30     22.94 o 
  -6   9  17      175.52      201.99     38.88 o 
  -5   9  17       55.16       47.82     30.96 o 
  -4   9  17       79.52       67.17     14.39 o 
  -3   9  17      165.85      166.83     17.80 o 
  -2   9  17        2.13       -2.58     15.00 o 
  -1   9  17      691.36      604.80     30.38 o 
   0   9  17      106.73       58.01     17.75 o 
   1   9  17      933.19      854.56     31.13 o 
   2   9  17      138.45      124.31     29.62 o 
   3   9  17      760.09      826.64     38.03 o 
   4   9  17      253.33      280.56     30.07 o 
  -5  10  17      681.67      728.98    118.95 o 
  -4  10  17      590.74      526.53     66.01 o 
  -3  10  17      223.72      228.67     18.70 o 
  -2  10  17     1826.72     1666.88    136.00 o 
  -1  10  17       25.55        6.34     21.75 o 
   0  10  17     2523.90     2432.08     50.01 o 
   1  10  17      378.53      390.57     28.98 o 
   2  10  17     1974.06     2073.51     53.33 o 
   3  10  17     1007.97     1149.27     43.84 o 
  -4  11  17       22.70       55.03     48.42 o 
  -3  11  17      113.30       75.69     47.54 o 
  -2  11  17       24.53        3.06     16.90 o 
  -1  11  17      215.96      152.14     21.40 o 
   0  11  17       77.58       79.75     18.95 o 
   1  11  17      215.70      174.15     21.43 o 
   2  11  17      168.50      195.88     26.49 o 
  -4  12  17      524.47      424.14     86.68 o 
  -3  12  17      372.14      306.20     78.16 o 
  -2  12  17      510.92      455.52     81.72 o 
  -1  12  17       61.81       42.09     55.43 o 
   0  12  17      613.11      563.92     31.79 o 
   1  12  17       58.61       50.30     19.26 o 
   2  12  17      359.65      341.21     35.23 o 
  -2  13  17      110.40       30.01     46.71 o 
  -1  13  17      827.15      861.94     71.45 o 
   0  13  17        6.72       18.01     27.91 o 
  -6   0  18      218.44      135.56     29.72 o 
  -5   0  18      583.63      688.79    110.85 o 
  -4   0  18     1358.15     1350.42     85.94 o 
  -3   0  18      444.63      463.47     51.09 o 
  -2   0  18     2015.29     2153.97    114.91 o 
  -1   0  18       35.55       43.00     76.60 o 
   0   0  18     1356.68     1445.53    104.80 o 
   1   0  18      329.03      369.68     60.41 o 
   2   0  18      608.20      715.55     66.45 o 
   3   0  18     1265.72     1380.77     73.54 o 
   4   0  18      283.01      205.52     71.00 o 
  -6   1  18      210.22      199.00     21.86 o 
  -5   1  18      214.30      213.76     22.20 o 
  -4   1  18      197.99      182.02     14.66 o 
  -3   1  18      558.76      547.52     24.22 o 
  -2   1  18      114.94      131.73     25.54 o 
  -1   1  18      306.19      302.94     33.50 o 
   0   1  18       31.21       48.27     24.27 o 
   1   1  18       42.35       28.11     24.77 o 
   2   1  18       61.61      109.87     30.65 o 
   3   1  18       68.39       72.89     31.54 o 
   4   1  18      269.45      276.67     51.87 o 
  -6   2  18        1.53       28.00     17.89 o 
  -5   2  18       89.44       64.01     16.46 o 
  -4   2  18       71.62       43.21     21.82 o 
  -3   2  18        3.38       22.68     16.40 o 
  -2   2  18      858.23      843.91     37.87 o 
  -1   2  18      134.24      119.77     23.79 o 
   0   2  18     1285.48     1326.56     43.49 o 
   1   2  18      485.11      437.40     33.40 o 
   2   2  18      979.32     1106.03     80.72 o 
   3   2  18      481.60      436.69     84.86 o 
   4   2  18      330.08      176.52     53.94 o 
  -6   3  18      442.81      437.98     36.81 o 
  -5   3  18      183.90      173.57     17.94 o 
  -4   3  18      290.84      318.05     32.54 o 
  -3   3  18     1389.58     1383.40     33.05 o 
  -2   3  18        2.39       12.10     30.38 o 
  -1   3  18     2748.10     2757.84     67.91 o 
   0   3  18      325.10      410.55     38.50 o 
   1   3  18     2599.51     2890.70     78.80 o 
   2   3  18      729.47      733.89     31.75 o 
   3   3  18     1463.63     1500.28     70.97 o 
   4   3  18      978.74     1007.85     84.01 o 
  -6   4  18       28.35       44.63     18.37 o 
  -5   4  18       19.31       11.35     16.00 o 
  -4   4  18        7.44      -21.73     21.73 o 
  -3   4  18        1.65       15.58     13.84 o 
  -2   4  18      246.22      214.62     28.93 o 
  -1   4  18       67.44       60.19     21.75 o 
   0   4  18      514.11      591.58     50.35 o 
   1   4  18       32.66       35.69     22.32 o 
   2   4  18      425.04      414.07     29.48 o 
   3   4  18       38.91       34.26     16.15 o 
   4   4  18      122.60       88.92     44.05 o 
  -6   5  18      621.99      607.40     33.73 o 
  -5   5  18      184.97      216.55     33.26 o 
  -4   5  18      308.38      280.51     26.59 o 
  -3   5  18     1063.12     1032.21     32.54 o 
  -2   5  18      159.11       90.54     30.38 o 
  -1   5  18      740.31      656.41     30.52 o 
   0   5  18        1.81        0.90     20.77 o 
   1   5  18      487.30      541.23     67.07 o 
   2   5  18      389.87      440.07     22.52 o 
   3   5  18      244.74      244.84     46.59 o 
   4   5  18      647.85      684.96     40.87 o 
  -6   6  18      177.21      129.31     20.93 o 
  -5   6  18      800.39      748.19     34.71 o 
  -4   6  18      712.54      735.11     56.88 o 
  -3   6  18      581.31      514.96     28.23 o 
  -2   6  18     1337.31     1211.70     63.42 o 
  -1   6  18      150.53       80.25     24.31 o 
   0   6  18      981.85      992.93     37.81 o 
   1   6  18      129.69      124.74     21.03 o 
   2   6  18      676.85      659.10     33.36 o 
   3   6  18      678.46      728.57    101.76 o 
  -5   7  18       12.34       -0.82     16.73 o 
  -4   7  18       75.65       67.65     20.41 o 
  -3   7  18       32.98       -8.92     16.36 o 
  -2   7  18      131.72      150.48     18.35 o 
  -1   7  18       16.02       -2.85     27.58 o 
   0   7  18       39.92       20.42     19.55 o 
   1   7  18       63.06       65.86     20.27 o 
   2   7  18        3.26       37.54     24.26 o 
   3   7  18        3.43        8.61     28.34 o 
  -5   8  18      309.70      293.21     55.30 o 
  -4   8  18      311.85      301.72     40.09 o 
  -3   8  18       38.52       64.76     16.09 o 
  -2   8  18      788.33      791.86     29.14 o 
  -1   8  18       26.52       48.48     18.34 o 
   0   8  18     1775.42     1650.16     53.13 o 
   1   8  18      322.34      326.94     30.20 o 
   2   8  18     1539.87     1711.22     78.38 o 
   3   8  18      414.86      407.15     43.11 o 
  -4   9  18      185.91      106.29     31.19 o 
  -3   9  18      619.00      611.55     39.56 o 
  -2   9  18        0.31       -1.71     15.77 o 
  -1   9  18     1047.79     1115.11    113.80 o 
   0   9  18      329.16      374.05     38.08 o 
   1   9  18     1401.24     1541.64     51.05 o 
   2   9  18      491.68      552.95     76.97 o 
  -3  10  18      101.88      116.46     33.01 o 
  -2  10  18        9.25       13.38     14.22 o 
  -1  10  18      136.21      118.31     29.41 o 
   0  10  18       23.56       14.53     16.99 o 
   1  10  18       51.00      120.88     30.77 o 
  -2  11  18      186.55      157.14     39.31 o 
  -1  11  18     1125.38      965.50     92.05 o 
   0  11  18        0.28       11.61     15.48 o 
  -5   1  19      291.27      201.76     41.40 o 
  -4   1  19      402.15      418.28     52.25 o 
  -3   1  19      961.36      979.47     41.09 o 
  -2   1  19       12.02       32.32     22.56 o 
  -1   1  19     1004.12      948.54     47.31 o 
   0   1  19      159.16      106.07     31.45 o 
   1   1  19     1331.49     1334.07     53.82 o 
   2   1  19      340.09      427.04     54.65 o 
   3   1  19      457.66      543.33     52.39 o 
  -5   2  19      413.69      391.82     50.96 o 
  -4   2  19      498.79      534.97     30.02 o 
  -3   2  19      198.59      170.45     26.30 o 
  -2   2  19      911.87      832.85     36.45 o 
  -1   2  19       26.07       32.62     28.17 o 
   0   2  19     1048.37     1080.63     53.74 o 
   1   2  19      162.92      200.26     33.58 o 
   2   2  19      889.57      927.46     50.06 o 
   3   2  19      369.91      379.10     41.76 o 
  -5   3  19        8.23      -24.09     24.09 o 
  -4   3  19        0.94       -2.90     19.29 o 
  -3   3  19       75.52       61.51     20.88 o 
  -2   3  19        0.43       10.82     19.23 o 
  -1   3  19       54.91       66.03     25.84 o 
   0   3  19        1.40      -14.98     25.45 o 
   1   3  19       73.63       34.53     27.23 o 
   2   3  19       34.40       16.98     45.41 o 
   3   3  19       44.68       36.51     34.80 o 
  -5   4  19      227.82      201.81     19.48 o 
  -4   4  19      699.32      658.75     53.44 o 
  -3   4  19      288.68      291.45     18.02 o 
  -2   4  19     1633.00     1670.36     50.89 o 
  -1   4  19        1.93      -15.75     27.38 o 
   0   4  19     1703.89     1690.43     64.00 o 
   1   4  19      221.35      219.41     34.74 o 
   2   4  19     1158.38     1213.33     56.76 o 
  -4   5  19      158.10      195.06     33.66 o 
  -3   5  19      479.99      466.84     22.97 o 
  -2   5  19       94.71       94.72     24.16 o 
  -1   5  19      838.13      813.97     78.02 o 
   0   5  19       39.34       20.19     24.99 o 
   1   5  19      630.96      617.73     36.10 o 
   2   5  19      130.36      131.14     32.11 o 
  -4   6  19      190.88      109.11     19.70 o 
  -3   6  19       23.21        8.11     19.95 o 
  -2   6  19       56.01       45.04     23.13 o 
  -1   6  19        0.02       12.91     28.50 o 
   0   6  19      271.70      297.39     31.51 o 
   1   6  19       52.68       45.31     22.96 o 
   2   6  19       32.85       32.14     21.24 o 
  -3   7  19      563.26      598.19     43.33 o 
  -2   7  19      100.55       85.12     22.41 o 
  -1   7  19     1067.90     1109.61     43.15 o 
   0   7  19       60.99       69.32     22.06 o 
   1   7  19     1027.38     1132.12     42.64 o 
  -2   8  19      111.05      117.58     19.14 o 
  -1   8  19       27.94       38.17     23.19 o 
   0   8  19      155.65      210.53     29.66 o 
  -3   0  20      290.05      344.56    129.54 o 
  -2   0  20      717.22      805.67     64.58 o 
  -1   0  20        7.06      -18.06     30.83 o 
   0   0  20      761.30      819.19     56.35 o 
  -3   1  20       69.30       75.73     23.37 o 
  -2   1  20       15.96       29.05     26.61 o 
  -1   1  20      104.18      114.15     28.72 o 
   0   1  20        2.15       14.14     25.61 o 
  -3   2  20       14.75        7.06     28.43 o 
  -2   2  20      795.01      785.21     37.74 o 
  -1   2  20        2.20       -6.30     25.53 o 
   0   2  20      728.09      860.51     44.45 o 
  -2   3  20       16.59       66.30     30.49 o 
  -1   3  20     1782.99     1794.78     70.83 o 
   0   3  20       20.83       13.29     25.69 o 
  -1   4  20        1.95      -31.14     38.61 o 
                                                 
